# Supplementary material for: Global regulation of mRNA translation and stability in the early Drosophila embryo by the Smaug RNA-binding protein
Source: Genome Biol. 2014 Jan 7;15(1):R4. doi: 10.1186/gb-2014-15-1-r4 (PMC4053848; doi:10.1186/gb-2014-15-1-r4)
Supplement: Additional file 2 — A table listing the genes that encode Smaug-bound mRNAs (that is, genes with an FDR <5% in RIP-Chip experiments). [file gb-2014-15-1-r4-S2.xlsx]

## Sheet: FlyBase_Fields_download-110.txt
Additional data file 2: Genes that encode Smaug-bound mRNAs (FDR<5%)
Flybase number	ANNOTATION_SYMBOL	NAME	SYMBOL
FBgn0000055	CG3481	Alcohol dehydrogenase	Adh
FBgn0000083	CG5730	Annexin B9	AnxB9
FBgn0000114	CG31762	arrest	aret
FBgn0000182	CG4824	Bicaudal C	BicC
FBgn0000258	CG17520	casein kinase IIα	CkIIα
FBgn0000413	CG5102	daughterless	da
FBgn0000454	CG9285	Dipeptidase B	Dip-B
FBgn0000541	CG32346	Enhancer of bithorax	E(bx)
FBgn0000556	CG8280	Elongation factor 1alpha48D	Ef1alpha48D
FBgn0000565	CG7266	Ecdysone-induced protein 28/29kD	Eip71CD
FBgn0000615	CG8994	exuperantia	exu
FBgn0000667	CG4376	alpha actinin	Actn
FBgn0000826	CG11420	pan gu	png
FBgn0000927	CG2707	female sterile (1) Young arrest	fs(1)Ya
FBgn0001091	CG12055	Glyceraldehyde 3 phosphate dehydrogenase 1	Gapdh1
FBgn0001092	CG8893	Glyceraldehyde 3 phosphate dehydrogenase 2	Gapdh2
FBgn0001120	CG5272	giant nuclei	gnu
FBgn0001125	CG4233	Glutamate oxaloacetate transaminase 2	Got2
FBgn0001149	CG10045	Glutathione S transferase D1	GstD1
FBgn0001186	CG3001	Hexokinase A	Hex-A
FBgn0001233	CG1242	Heat shock protein 83	Hsp83
FBgn0002069	CG3821	Aspartyl-tRNA synthetase	Aats-asp
FBgn0002183	CG1828	dre4	dre4
FBgn0002622	CG6779	Ribosomal protein S3	RpS3
FBgn0002781	CG32491	modifier of mdg4	mod(mdg4)
FBgn0002887	CG10890	mutagen-sensitive 201	mus201
FBgn0002962	CG5637	nanos	nos
FBgn0003041	CG8114	pebble	pbl
FBgn0003044	CG5109	Polycomblike	Pcl
FBgn0003074	CG8251	Phosphoglucose isomerase	Pgi
FBgn0003149	CG5939	Paramyosin	Prm
FBgn0003204	CG1799	raspberry	ras
FBgn0003401	CG4735	shutdown	shu
FBgn0003600	CG43664	Suppressor of variegation 3-9	Su(var)3-9
FBgn0003659	CG43770	Sex lethal	Sxl
FBgn0003744	CG8637	tricornered	trc
FBgn0004087	CG14887	Dihydrofolate reductase	Dhfr
FBgn0004107	CG10498	cdc2c	cdc2c
FBgn0004363	CG6647	porin	porin
FBgn0004432	CG9916	Cyclophilin 1	Cyp1
FBgn0004643	CG9900	mitotic 15	mit(1)15
FBgn0004654	CG3724	Phosphogluconate dehydrogenase	Pgd
FBgn0004868	CG4422	GDP dissociation inhibitor	Gdi
FBgn0004901	CG2867	Phosphoribosylamidotransferase	Prat
FBgn0004913	CG1119	Germ line transcription factor 1	Gnf1
FBgn0004926	CG4153	Eukaryotic initiation factor 2beta	eIF-2beta
FBgn0005630	CG12052	longitudinals lacking	lola
FBgn0010097	CG17566	gamma-Tubulin at 37C	gammaTub37C
FBgn0010173	CG9633	Replication Protein A 70	RpA-70
FBgn0010217	CG11154	ATP synthase-beta	ATPsyn-beta
FBgn0010339	CG8340	upstream of RpIII128	128up
FBgn0010382	CG3938	Cyclin E	CycE
FBgn0010431	CG18543	matrimony	mtrm
FBgn0010638	CG10130	Sec61beta	Sec61beta
FBgn0010786	CG9165	lethal (3) 02640	l(3)02640
FBgn0011020	CG10061	Spindle assembly abnormal 4 ortholog (C. elegans)	Sas-4
FBgn0011211	CG3612	bellwether	blw
FBgn0011638	CG10922	La autoantigen-like	La
FBgn0011661	CG10701	Moesin	Moe
FBgn0011692	CG1258	pavarotti	pav
FBgn0011739	CG12072	warts	wts
FBgn0011826	CG9842	Protein phosphatase 2B at 14D	Pp2B-14D
FBgn0012036	CG3752	Aldehyde dehydrogenase	Aldh
FBgn0013770	CG6692	Cysteine proteinase-1	Cp1
FBgn0014026	CG3314	Ribosomal protein L7A	RpL7A
FBgn0015245	CG12101	Heat shock protein 60	Hsp60
FBgn0015268	CG5330	Nucleosome assembly protein 1	Nap1
FBgn0015283	CG7619	Regulatory particle non-ATPase 10	Rpn10
FBgn0015286	CG2849	Ras-like protein A	Rala
FBgn0015299	CG8396	Single stranded-binding protein c31A	Ssb-c31a
FBgn0015359	CG2034	-	CG2034
FBgn0015393	CG3949	hoi-polloi	hoip
FBgn0015778	CG9412	rasputin	rin
FBgn0015795	CG5915	Rab7	Rab7
FBgn0015797	CG6601	Rab6	Rab6
FBgn0015929	CG1616	disc proliferation abnormal	dpa
FBgn0016038	CG17828	modifier of rudimentary	mod(r)
FBgn0016070	CG5263	smaug	smg
FBgn0016687	CG4634	Nucleosome remodeling factor - 38kD	Nurf-38
FBgn0016984	CG9985	skittles	sktl
FBgn0017551	CG10800	Regulator of cyclin A1	Rca1
FBgn0017581	CG17342	Lk6	Lk6
FBgn0019982	CG15441	GS1-like	Gs1l
FBgn0020303	CG43690	fledgling of Klp38B	fok
FBgn0020392	CG7436	N-myristoyl transferase	Nmt
FBgn0020513	CG3989	ade5	ade5
FBgn0020616	CG3423	Stromalin	SA
FBgn0020622	CG2699	Pi3K21B	Pi3K21B
FBgn0020653	CG2151	Thioredoxin reductase-1	Trxr-1
FBgn0020887	CG8013	Su(z)12	Su(z)12
FBgn0021795	CG9035	Translocon-associated protein delta	Tapdelta
FBgn0022343	CG3760	-	CG3760
FBgn0023143	CG1782	Ubiquitin activating enzyme 1	Uba1
FBgn0023215	CG13316	Mnt	Mnt
FBgn0023477	CG2827	Tal	Tal
FBgn0023529	CG2918	-	CG2918
FBgn0023537	CG17896	-	CG17896
FBgn0024238	CG8649	Fimbrin	Fim
FBgn0024332	CG4206	Minichromosome maintenance 3	Mcm3
FBgn0024352	CG2720	Hsp70/Hsp90 organizing protein homolog	Hop
FBgn0024891	CG2098	Ferrochelatase	FeCH
FBgn0025639	CG13363	Histone methyltransferase 4-20	Hmt4-20
FBgn0025832	CG8648	Flap endonuclease 1	Fen1
FBgn0025885	CG11143	Inos	Inos
FBgn0026015	CG3458	Topoisomerase 3beta	Top3beta
FBgn0026143	CG3658	CDC45L	CDC45L
FBgn0026144	CG1435	sarcoplasmic calcium-binding protein	CBP
FBgn0026418	CG6603	Hsc70Cb	Hsc70Cb
FBgn0026430	CG3917	gamma-tubulin ring protein 84	Grip84
FBgn0027291	CG12233	lethal (1) G0156	l(1)G0156
FBgn0027329	CG8231	T-cp1zeta	Tcp-1zeta
FBgn0027512	CG10254	-	CG10254
FBgn0027529	CG8920	-	CG8920
FBgn0027580	CG1516	-	CG1516
FBgn0027597	CG17712	-	CG17712
FBgn0027609	CG15437	modifier of rpr and grim, ubiquitously expressed	morgue
FBgn0027615	CG6404	-	CG6404
FBgn0027619	CG12131	Adam	Adam
FBgn0028336	CG4094	lethal (1) G0255	l(1)G0255
FBgn0028684	CG10370	Regulatory particle triple-A ATPase 5	Rpt5
FBgn0028686	CG16916	Regulatory particle triple-A ATPase 3	Rpt3
FBgn0028688	CG5378	Regulatory particle non-ATPase 7	Rpn7
FBgn0028691	CG10230	Regulatory particle non-ATPase 9	Rpn9
FBgn0028692	CG11888	Regulatory particle non-ATPase 2	Rpn2
FBgn0028694	CG18174	Regulatory particle non-ATPase 11	Rpn11
FBgn0028695	CG7762	Regulatory particle non-ATPase 1	Rpn1
FBgn0029094	CG9383	anti-silencing factor 1	asf1
FBgn0029648	CG3603	-	CG3603
FBgn0029687	CG5014	Vap-33-1	Vap-33-1
FBgn0029733	CG6927	-	CG6927
FBgn0029801	CG15771	-	CG15771
FBgn0029854	CG3566	-	CG3566
FBgn0029879	CG14444	Anaphase Promoting Complex subunit 7	APC7
FBgn0029882	CG3226	-	CG3226
FBgn0029929	CG4593	-	CG4593
FBgn0029958	CG12151	Pyruvate dehydrogenase phosphatase	Pdp
FBgn0030007	CG2263	-	CG2263
FBgn0030054	CG12109	Caf1-180	Caf1-180
FBgn0030086	CG7033	-	CG7033
FBgn0030151	CG1354	-	CG1354
FBgn0030246	CG1582	-	CG1582
FBgn0030305	CG1749	-	CG1749
FBgn0030311	CG11699	-	CG11699
FBgn0030327	CG2448	alpha1,6-fucosyltransferase	FucT6
FBgn0030396	CG2556	-	CG2556
FBgn0030400	CG11138	-	CG11138
FBgn0030481	CG1662	-	CG1662
FBgn0030530	CG11063	Ajuba LIM protein	jub
FBgn0030552	CG15871	mitochondrial ribosomal protein L38	mRpL38
FBgn0030572	CG14413	mitochondrial ribosomal protein S25	mRpS25
FBgn0030582	CG14411	-	CG14411
FBgn0030610	CG9065	-	CG9065
FBgn0030648	CG6340	-	CG6340
FBgn0030671	CG8134	-	CG8134
FBgn0030679	CG8206	-	CG8206
FBgn0030704	CG15916	-	CG15916
FBgn0030758	CG9819	Calcineurin A at 14F	CanA-14F
FBgn0030786	CG4742	mitochondrial ribosomal protein L22	mRpL22
FBgn0030787	CG9609	-	CG9609
FBgn0030792	CG4789	-	CG4789
FBgn0030817	CG4991	-	CG4991
FBgn0030938	CG15047	-	CG15047
FBgn0030945	CG6632	Ing3	Ing3
FBgn0030990	CG7556	-	CG7556
FBgn0031006	CG8002	rapamycin-insensitive companion of Tor	rictor
FBgn0031020	CG12202	Nat1	Nat1
FBgn0031119	CG1812	-	CG1812
FBgn0031263	CG2789	-	CG2789
FBgn0031267	CG13688	Ipk2	Ipk2
FBgn0031600	CG3652	-	CG3652
FBgn0031639	CG2937	mitochondrial ribosomal protein S2	mRpS2
FBgn0031662	CG3792	-	CG3792
FBgn0031664	CG8892	-	CG8892
FBgn0031769	CG9135	-	CG9135
FBgn0031824	CG9547	-	CG9547
FBgn0031897	CG13784	-	CG13784
FBgn0032157	CG5899	Etl1 homologue	Etl1
FBgn0032393	CG12264	-	CG12264
FBgn0032400	CG6770	-	CG6770
FBgn0032444	CG5525	-	CG5525
FBgn0032485	CG9426	-	CG9426
FBgn0032799	CG10166	-	CG10166
FBgn0032910	CG9265	-	CG9265
FBgn0033191	CG1598	-	CG1598
FBgn0033210	CG1406	U2A	U2A
FBgn0033232	CG12159	-	CG12159
FBgn0033342	CG8258	-	CG8258
FBgn0033351	CG8235	-	CG8235
FBgn0033449	CG1663	-	CG1663
FBgn0033457	CG1675	N-terminal methyltransferase	Ntmt
FBgn0033476	CG18445	oysgedart	oys
FBgn0033526	CG12892	Caf1-105	Caf1-105
FBgn0033635	CG7777	-	CG7777
FBgn0033692	CG13176	washout	wash
FBgn0033886	CG13349	Regulatory particle non-ATPase 13	Rpn13
FBgn0033906	CG8331	-	CG8331
FBgn0033979	CG10243	Cyp6a19	Cyp6a19
FBgn0034021	CG8180	-	CG8180
FBgn0034051	CG8295	Myelodysplasia/myeloid leukemia factor	Mlf
FBgn0034058	CG8315	Peroxin 11	Pex11
FBgn0034098	CG15707	krimper	krimp
FBgn0034245	CG14482	-	CG14482
FBgn0034259	CG6459	-	P32
FBgn0034265	CG6410	Sorting nexin 16	Snx16
FBgn0034315	CG5721	-	CG5721
FBgn0034401	CG15100	-	CG15100
FBgn0034405	CG15102	Juvenile hormone epoxide hydrolase 2	Jheh2
FBgn0034488	CG11208	-	CG11208
FBgn0034564	CG9344	-	CG9344
FBgn0034577	CG10540	capping protein alpha	cpa
FBgn0034753	CG2852	-	CG2852
FBgn0034858	CG10315	eIF2B-delta	eIF2B-delta
FBgn0035016	CG4612	-	CG4612
FBgn0035203	CG9149	-	CG9149
FBgn0035236	CG12004	-	CG12004
FBgn0035237	CG13917	-	CG13917
FBgn0035334	CG8993	-	CG8993
FBgn0035402	CG12082	-	CG12082
FBgn0035593	CG4603	-	CG4603
FBgn0035630	CG10576	-	CG10576
FBgn0035631	CG5495	Thioredoxin-like	Txl
FBgn0035720	CG10077	-	CG10077
FBgn0035911	CG6638	-	CG6638
FBgn0035944	CG5021	-	CG5021
FBgn0035947	CG5064	Signal recognition particle protein 68	Srp68
FBgn0035955	CG5194	-	CG5194
FBgn0035978	CG4347	UGP	UGP
FBgn0036028	CG16717	-	CG16717
FBgn0036136	CG6233	Ubiquitin fusion-degradation 1-like	Ufd1-like
FBgn0036290	CG10638	-	CG10638
FBgn0036316	CG10960	-	CG10960
FBgn0036450	CG13472	-	CG13472
FBgn0036486	CG7003	Msh6	Msh6
FBgn0036740	CG6259	-	CG6259
FBgn0036760	CG5567	-	CG5567
FBgn0036761	CG5546	Mediator complex subunit 19	MED19
FBgn0036763	CG7441	-	CG7441
FBgn0036824	CG3902	-	CG3902
FBgn0036888	CG9330	-	CG9330
FBgn0037007	CG5059	-	CG5059
FBgn0037207	CG11100	Mesoderm-expressed 2	Mes2
FBgn0037245	CG14648	lost	lost
FBgn0037360	CG2182	-	CG2182
FBgn0037363	CG1347	-	CG1347
FBgn0037368	CG1239	-	CG1239
FBgn0037378	CG2046	-	CG2046
FBgn0037580	CG7415	Dipeptidyl aminopeptidase III	DppIII
FBgn0037637	CG9836	-	CG9836
FBgn0037728	CG16817	-	CG16817
FBgn0037739	CG12948	-	CG12948
FBgn0037756	CG8507	-	CG8507
FBgn0037760	CG9461	FBX011 ortholog	FBX011
FBgn0037779	CG12811	-	CG12811
FBgn0037810	CG12819	slender lobes	sle
FBgn0037811	CG12592	-	CG12592
FBgn0038043	CG17202	-	CG17202
FBgn0038166	CG9588	-	CG9588
FBgn0038190	CG9926	-	CG9926
FBgn0038271	CG3731	-	CG3731
FBgn0038331	CG5073	-	CG5073
FBgn0038577	CG12321	-	CG12321
FBgn0038608	CG7670	WRN exonuclease	WRNexo
FBgn0038609	CG7671	Nucleoporin 43kD	Nup43
FBgn0038683	CG11779	-	CG11779
FBgn0038742	CG4703	Arc42	Arc42
FBgn0038947	CG7073	Sar1 ortholog (S. cerevisiae)	Sar1
FBgn0038989	CG6937	-	CG6937
FBgn0039141	CG5977	spastin	spas
FBgn0039209	CG13624	-	CG13624
FBgn0039258	CG11780	beta-4-galactosyltransferase 7	beta4GalT7
FBgn0039261	CG6422	-	CG6422
FBgn0039358	CG5028	-	CG5028
FBgn0039381	CG17370	Signal peptide peptidase-like	SppL
FBgn0039404	CG14543	-	CG14543
FBgn0039538	CG12883	-	CG12883
FBgn0039635	CG11876	-	CG11876
FBgn0039790	CG2246	-	CG2246
FBgn0039929	CG11076	-	CG11076
FBgn0040070	CG31884	thioredoxin-2	Trx-2
FBgn0040396	CG3939	-	CG3939
FBgn0040475	CG6757	SH3PX1	SH3PX1
FBgn0040477	CG13329	centromere identifier	cid
FBgn0040529	CG9603	-	CG9603
FBgn0040602	CG14545	-	CG14545
FBgn0040899	CG17776	-	CG17776
FBgn0040918	CG3576	schlank	schlank
FBgn0041188	CG5166	Ataxin-2	Atx2
FBgn0041775	CG10686	trailer hitch	tral
FBgn0041781	CG4636	SCAR	SCAR
FBgn0042134	CG18811	Caprin	Capr
FBgn0042138	CG18815	-	CG18815
FBgn0042173	CG18853	-	CG18853
FBgn0043884	CG33106	multiple ankyrin repeats single KH domain	mask
FBgn0046214	CG11844	vig2	vig2
FBgn0050118	CG30118	-	CG30118
FBgn0050159	CG30159	-	CG30159
FBgn0050481	CG30481	mitochondrial ribosomal protein L53	mRpL53
FBgn0051249	CG31249	-	CG31249
FBgn0051548	CG31548	-	CG31548
FBgn0051641	CG31641	stathmin	stai
FBgn0051648	CG31648	-	CG31648
FBgn0052251	CG32251	Claspin	Claspin
FBgn0052857	CG32857	-	CG32857
FBgn0053129	CG33129	-	CG33129
FBgn0053193	CG33193	salvador	sav
FBgn0061515	CG6513	endosulfine	endos
FBgn0063494	CG17530	Glutathione S transferase E6	GstE6
FBgn0086254	CG6084	-	CG6084
FBgn0086687	CG5887	desat1	desat1
FBgn0086689	CG44015	HIF prolyl hydroxylase	Hph
FBgn0086695	CG2669	humpty dumpty	hd
FBgn0086757	CG4840	centrosomin's beautiful sister	cbs
FBgn0086904	CG8759	Nascent polypeptide associated complex protein alpha subunit	Nacalpha
FBgn0087040	CG8308	alpha-Tubulin at 67C	alphaTub67C
FBgn0250814	CG4169	-	CG4169
FBgn0250848	CG8947	26-29kD-proteinase	26-29-p
FBgn0250874	CG2713	tiny tim 50	ttm50
FBgn0250906	CG3127	Phosphoglycerate kinase	Pgk
FBgn0259483	CG3403	-	Mob4
FBgn0260468	CG7950	-	CG7950
FBgn0260634	CG10192	eukaryotic translation initiation factor 4G2	eIF4G2
FBgn0260747	CG5010	-	CG5010
FBgn0260857	CG14084	-	Bet1
FBgn0261014	CG2331	TER94	TER94
FBgn0261065	CG7698	Cleavage and polyadenylation specificity factor 73	Cpsf73
FBgn0261068	CG13277	-	LSm7
FBgn0261239	CG8676	Hormone receptor-like in 39	Hr39
FBgn0261439	CG17246	Succinate dehydrogenase A	SdhA
FBgn0261609	CG9946	eukaryotic translation Initiation Factor 2alpha	eIF-2alpha
FBgn0261619	CG5119	-	pAbp
FBgn0262468	CG5269	vibrator	vib
FBgn0262699	CG3000	retina aberrant in pattern	rap
FBgn0262732	CG4143	multiprotein bridging factor 1	mbf1
FBgn0262734	CG4429	RNA-binding protein 2	Rbp2
FBgn0262735	CG1691	IGF-II mRNA-binding protein	Imp
FBgn0262740	CG11727	Ecotropic viral integration site 5 ortholog (H. sapiens)	Evi5
FBgn0262976	CG32711	leg arista wing complex	lawc
FBgn0263144	CG8276	bicoid-interacting protein 3	bin3
FBgn0263231	CG9748	belle	bel
