# Supplementary material for: Global regulation of mRNA translation and stability in the early Drosophila embryo by the Smaug RNA-binding protein
Source: Genome Biol. 2014 Jan 7;15(1):R4. doi: 10.1186/gb-2014-15-1-r4 (PMC4053848; doi:10.1186/gb-2014-15-1-r4)
Supplement: Additional file 7 — A table listing the genes that encode mRNAs that are translationally repressed by Smaug (that is, genes with an FDR <10% in polysome-gradient microarray experiments). [file gb-2014-15-1-r4-S7.xlsx]

## Sheet: Sheet1
Additional data file 7: Genes whose mRNAs are translationally repressed by Smaug (FDR<10%)
Flybase number	ANNOTATION_SYMBOL	NAME	SYMBOL	% FDR
FBgn0040309	CG1633	thioredoxin peroxidase 1	Jafrac1	0
FBgn0035268	CG8001	-	CG8001	0
FBgn0050169	CG30169	Breast cancer 2, early onset homolog	Brca2	0
FBgn0034098	CG15707	krimper	krimp	0
FBgn0000629	CG6502	Enhancer of zeste	E(z)	0
FBgn0016792	CG8374	dalmatian	dmt	0
FBgn0023537	CG17896	-	CG17896	0
FBgn0045063	CG8824	fused lobes	fdl	0
FBgn0035026	CG12252	-	Fcp1	0
FBgn0035674	CG13295	-	CG13295	0
FBgn0034999	CG3394	-	CG3394	0
FBgn0032924	CG9247	Nibbler	Nbr	0
FBgn0004903	CG6354	Ribonuclear protein at 97D	Rb97D	0
FBgn0035762	CG8605	-	CG8605	0
FBgn0025742	CG9115	myotubularin	mtm	0
FBgn0036660	CG13025	-	CG13025	0
FBgn0004903	CG6354	Ribonuclear protein at 97D	Rb97D	0
FBgn0040283	CG6057	SMC1	SMC1	0
FBgn0004907	CG17870	14-3-3zeta	14-3-3zeta	0
FBgn0015279	CG4141	Pi3K92E	Pi3K92E	0
FBgn0086251	CG9252	deadlock	del	1.19518
FBgn0028408	CG1975	DNA fragmentation factor-related protein 2	Drep-2	1.19518
FBgn0015618	CG10572	Cyclin-dependent kinase 8	Cdk8	1.19518
FBgn0033374	CG13741	-	CG13741	1.19518
FBgn0051641	CG31641	stathmin	stai	1.19518
FBgn0035228	CG12091	-	CG12091	1.19518
FBgn0033693	CG13175	-	CG13175	1.19518
FBgn0027375	CG4879	homolog of RecQ	RecQ5	1.19518
FBgn0034964	CG3173	Integrator 1	IntS1	1.19518
FBgn0001332	CG10109	Lobe	L	1.19518
FBgn0004903	CG6354	Ribonuclear protein at 97D	Rb97D	1.62203
FBgn0033538	CG11883	-	CG11883	1.68211
FBgn0012036	CG3752	Aldehyde dehydrogenase	Aldh	1.7468
FBgn0004387	CG5658	Kinesin-like protein at 98A	Klp98A	1.78106
FBgn0034230	CG4853	-	CG4853	1.81668
FBgn0035334	CG8993	-	CG8993	1.81668
FBgn0020616	CG3423	Stromalin	SA	1.81668
FBgn0037719	CG9424	bocksbeutel	bocksbeutel	1.85375
FBgn0017551	CG10800	Regulator of cyclin A1	Rca1	1.85375
FBgn0035532	CG15014	-	CG15014	1.85375
FBgn0034389	CG15078	Multiple C2 domain and transmembrane region protein	Mctp	1.85375
FBgn0052251	CG32251	Claspin	Claspin	1.85375
FBgn0035644	CG10489	Pole2	Pole2	1.85375
FBgn0031814	CG9528	real-time	retm	1.85375
FBgn0002887	CG10890	mutagen-sensitive 201	mus201	1.85375
FBgn0037364	CG2108	Rab23	Rab23	1.85375
FBgn0029706	CG3626	-	CG3626	1.97465
FBgn0037637	CG9836	-	CG9836	2.06441
FBgn0001226	CG4466	Heat shock protein 27	Hsp27	2.06441
FBgn0029958	CG12151	Pyruvate dehydrogenase phosphatase	Pdp	2.27085
FBgn0011638	CG10922	La autoantigen-like	La	2.27085
FBgn0038190	CG9926	-	CG9926	2.45497
FBgn0039065	CG4449	-	CG4449	2.45497
FBgn0030354	CG1559	Upf1	Upf1	2.45497
FBgn0035989	CG3967	-	CG3967	2.45497
FBgn0030457	CG12096	-	CG12096	2.45497
FBgn0037025	CG11451	Spc105-related	Spc105R	2.45497
FBgn0036333	CG11259	MICAL-like	MICAL-like	2.45497
FBgn0027597	CG17712	-	CG17712	2.48374
FBgn0034452	CG11237	Oseg6	Oseg6	2.48374
FBgn0263120	CG8732	Acyl-CoA synthetase long-chain	Acsl	2.52316
FBgn0036512	CG16979	-	CG16979	2.52316
FBgn0036684	CG3764	-	CG3764	2.52316
FBgn0028684	CG10370	Regulatory particle triple-A ATPase 5	Rpt5	2.52316
FBgn0025802	CG6939	SET domain binding factor	Sbf	2.52316
FBgn0036999	CG5976	iso Glutaminyl cyclase	isoQC	2.52316
FBgn0034401	CG15100	-	CG15100	2.52316
FBgn0010431	CG18543	matrimony	mtrm	2.52316
FBgn0027091	CG8431	Cysteinyl-tRNA synthetase	Aats-cys	2.52316
FBgn0038953	CG18596	-	CG18596	2.52316
FBgn0037998	CG4848	-	CG4848	2.52316
FBgn0027594	CG2086	draper	drpr	2.52316
FBgn0032799	CG10166	-	CG10166	2.52316
FBgn0039559	CG4976	Mes-4	Mes-4	2.52316
FBgn0031897	CG13784	-	CG13784	2.52316
FBgn0031356	CG17660	-	CG17660	2.57077
FBgn0032883	CG9323	-	CG9323	2.62021
FBgn0037439	CG10286	-	CG10286	2.62021
FBgn0028467	CG11070	-	CG11070	2.62021
FBgn0040477	CG13329	centromere identifier	cid	2.62021
FBgn0051251	CG31251	-	CG31251	2.62021
FBgn0261241	CG8454	Vacuolar protein sorting 16A	Vps16A	2.62021
FBgn0063494	CG17530	Glutathione S transferase E6	GstE6	2.62021
FBgn0031320	CG5126	-	CG5126	2.62021
FBgn0046214	CG11844	vig2	vig2	2.62021
FBgn0016762	CG12273	angel	angel	2.62021
FBgn0259143	CG42258	-	CG42258	2.62021
FBgn0036486	CG7003	Msh6	Msh6	2.62021
FBgn0035889	CG7163	monkey king protein	mkg-p	2.62021
FBgn0036180	CG6091	-	CG6091	2.62021
FBgn0035766	CG8598	eco	eco	2.62021
FBgn0086679	CG9770	pink	p	2.62021
FBgn0261823	CG8787	Additional sex combs	Asx	2.62021
FBgn0003495	CG6134	spatzle	spz	2.62021
FBgn0011761	CG4193	deadhead	dhd	2.62021
FBgn0034674	CG9304	-	CG9304	2.62021
FBgn0023515	CG14814	-	CG14814	2.62021
FBgn0027330	CG1994	lethal (1) G0020	l(1)G0020	2.62021
FBgn0001965	CG7793	Son of sevenless	Sos	2.62021
FBgn0032691	CG10414	Ada2a-containing complex component 2	Atac2	2.62021
FBgn0038889	CG7922	-	CG7922	2.62021
FBgn0015615	CG9802	Chromosome-associated protein	Cap	2.62021
FBgn0039164	CG5524	-	CG5524	2.62021
FBgn0029174	CG4535	FK506-binding protein FKBP59	FKBP59	2.62021
FBgn0031321	CG4947	tRNA-guanine transglycosylase	Tgt	2.62021
FBgn0037843	CG4511	-	CG4511	2.62021
FBgn0034447	CG7744	-	CG7744	2.62021
FBgn0004872	CG6122	piwi	piwi	2.62021
FBgn0026778	CG3240	Radiation insensitive 1	Rad1	2.62021
FBgn0038304	CG12241	-	CG12241	2.62021
FBgn0087035	CG7439	Argonaute 2	AGO2	2.75254
FBgn0038869	CG3353	-	CG3353	2.75254
FBgn0035033	CG3548	-	CG3548	2.75254
FBgn0025802	CG6939	SET domain binding factor	Sbf	2.75254
FBgn0036763	CG7441	-	CG7441	2.75254
FBgn0037719	CG9424	bocksbeutel	bocksbeutel	2.75254
FBgn0035955	CG5194	-	CG5194	2.75254
FBgn0037549	CG7878	-	CG7878	2.75254
FBgn0027607	CG8230	-	CG8230	2.75254
FBgn0034963	CG13567	-	CG13567	2.75254
FBgn0037435	CG18048	-	CG18048	2.75254
FBgn0039856	CG1774	-	CG1774	2.75254
FBgn0001225	CG4183	Heat shock protein 26	Hsp26	2.75254
FBgn0028563	CG8714	sugar transporter 1	sut1	2.79489
FBgn0015296	CG3715	SHC-adaptor protein	Shc	2.79489
FBgn0025185	CG1605	az2	az2	3.12025
FBgn0036815	CG6874	HP1-HOAP-interacting protein	HipHop	3.20248
FBgn0015571	CG1257	alpha-Esterase-3	alpha-Est3	3.20248
FBgn0261014	CG2331	TER94	TER94	3.20248
FBgn0037027	CG3680	-	CG3680	3.20248
FBgn0039508	CG3368	-	CG3368	3.24407
FBgn0002887	CG10890	mutagen-sensitive 201	mus201	3.28675
FBgn0039642	CG11882	-	CG11882	3.28675
FBgn0037722	CG8319	-	CG8319	3.28675
FBgn0004510	CG6338	Ets at 97D	Ets97D	3.28675
FBgn0034982	CG4065	-	CG4065	3.28675
FBgn0026263	CG7574	bip1	bip1	3.28675
FBgn0004903	CG6354	Ribonuclear protein at 97D	Rb97D	3.28675
FBgn0050118	CG30118	-	CG30118	3.28675
FBgn0038146	CG9799	-	CG9799	3.28675
FBgn0039175	CG5706	-	CG5706	3.28675
FBgn0026415	CG1780	Imaginal disc growth factor 4	Idgf4	3.28675
FBgn0027936				3.28675
FBgn0027582	CG6230	-	CG6230	3.28675
FBgn0039016	CG4792	Dicer-1	Dcr-1	3.28675
FBgn0053052	CG33052	-	CG33052	3.28675
FBgn0025639	CG13363	Histone methyltransferase 4-20	Hmt4-20	3.28675
FBgn0034521	CG13431	UDP-GlcNAc:a-3-D-mannoside-beta-1,2-N-acetylglucosaminyltransferase I	Mgat1	3.28675
FBgn0037141	CG7143	DNApol-eta	DNApol-eta	3.28675
FBgn0263241	CG33048	Molybdenum cofactor synthesis 1 ortholog	Mocs1	3.28675
FBgn0023094	CG8727	cycle	cyc	3.28675
FBgn0035016	CG4612	-	CG4612	3.28675
FBgn0024956	CG7614	Menage a trois 1 ortholog (H. sapiens)	Mat1	3.29108
FBgn0039924	CG17471	Phosphatidylinositol 5-phosphate 4-kinase	PIP4K	3.29108
FBgn0001092	CG8893	Glyceraldehyde 3 phosphate dehydrogenase 2	Gapdh2	3.29108
FBgn0004882	CG10868	oo18 RNA-binding protein	orb	3.37254
FBgn0026430	CG3917	gamma-tubulin ring protein 84	Grip84	3.37254
FBgn0035371	CG9977	-	CG9977	3.37254
FBgn0015240	CG11783	Hormone receptor-like in 96	Hr96	3.37254
FBgn0259923	CG9699	Septin 4	2013-09-04	3.37254
FBgn0032450	CG5776	-	CG5776	3.37254
FBgn0002948	CG1763	no distributive disjunction	nod	3.37254
FBgn0042111	CG18766	-	CG18766	3.37254
FBgn0033028	CG11665	-	CG11665	3.37254
FBgn0033538	CG11883	-	CG11883	3.37254
FBgn0034802	CG3800	-	CG3800	3.37254
FBgn0033609	CG13213	-	fbl6	3.37254
FBgn0035402	CG12082	-	CG12082	3.37254
FBgn0026430	CG3917	gamma-tubulin ring protein 84	Grip84	3.37254
FBgn0031662	CG3792	-	CG3792	3.37254
FBgn0028646	CG2139	aralar1	aralar1	3.37254
FBgn0024991	CG2694	-	CG2694	3.37254
FBgn0039261	CG6422	-	CG6422	3.37254
FBgn0027498	CG2061	-	CG2061	3.57212
FBgn0015553	CG10387	tosca	tos	3.57212
FBgn0002542	CG2684	lodestar	lds	3.57212
FBgn0036389	CG9028	short spindle 2	ssp2	3.57212
FBgn0040475	CG6757	SH3PX1	SH3PX1	3.57212
FBgn0260634	CG10192	eukaryotic translation initiation factor 4G2	eIF4G2	3.57212
FBgn0028541	CG7364	-	TM9SF4	3.57212
FBgn0025684	CG15438	Major Facilitator Superfamily Transporter 18	MFS18	3.57212
FBgn0023172	CG9635	Rho guanine nucleotide exchange factor 2	RhoGEF2	3.57212
FBgn0024371	CG1071	E2F transcription factor 2	E2f2	3.57212
FBgn0034315	CG5721	-	CG5721	3.57212
FBgn0033052	CG33131	SREBP cleavage activating protein	SCAP	3.57212
FBgn0051075	CG31075	-	CG31075	3.57212
FBgn0030701	CG16952	-	CG16952	3.57212
FBgn0035295	CG5690	Centrobin	Cnb	3.57212
FBgn0053964	CG33964	-	CG33964	3.57212
FBgn0261787	CG2478	brunelleschi	bru	3.57212
FBgn0032453	CG6180	-	CG6180	3.57212
FBgn0036620	CG4842	-	CG4842	3.57212
FBgn0011740	CG18802	alpha Mannosidase II	alpha-Man-II	3.57212
FBgn0026143	CG3658	CDC45L	CDC45L	3.57212
FBgn0037188	CG7369	-	CG7369	3.57212
FBgn0041775	CG10686	trailer hitch	tral	3.70247
FBgn0053526	CG33526	PNUTS	PNUTS	3.70247
FBgn0034729	CG10344	-	CG10344	3.70247
FBgn0031497	CG17259	-	CG17259	3.70247
FBgn0034853	CG13550	Interacts with the C terminus of ELL 1	Ice1	3.748
FBgn0038760	CG12254	Mediator complex subunit 25	MED25	3.748
FBgn0033449	CG1663	-	CG1663	3.748
FBgn0011020	CG10061	Spindle assembly abnormal 4 ortholog (C. elegans)	Sas-4	3.748
FBgn0029704	CG2982	-	CG2982	3.78474
FBgn0035989	CG3967	-	CG3967	3.78474
FBgn0030638	CG11655	-	CG11655	3.78474
FBgn0035879	CG7112	GTPase activating protein and centrosome-associated ortholog (H. sapiens)	GAPcenA	3.78474
FBgn0002878	CG11156	mutagen-sensitive 101	mus101	3.78474
FBgn0019938	CG10122	RNA polymerase I subunit	RpI1	3.78474
FBgn0030151	CG1354	-	CG1354	3.85615
FBgn0004913	CG1119	Germ line transcription factor 1	Gnf1	3.85615
FBgn0030648	CG6340	-	CG6340	3.85615
FBgn0026479	CG3210	Dynamin related protein 1	Drp1	3.85615
FBgn0036999	CG5976	iso Glutaminyl cyclase	isoQC	3.85615
FBgn0034068	CG8400	caspar	casp	3.85615
FBgn0035936	CG4999	Tetraspanin 66E	Tsp66E	4.06168
FBgn0002989	CG3736	okra	okr	4.07825
FBgn0036028	CG16717	-	CG16717	4.09497
FBgn0038046	CG5641	-	CG5641	4.09497
FBgn0019686	CG10895	loki	lok	4.09497
FBgn0022702	CG2054	Chitinase 2	Cht2	4.09497
FBgn0031740	CG7239	-	CG7239	4.09497
FBgn0034650	CG10318	Negative Cofactor 2alpha	NC2alpha	4.09497
FBgn0033639	CG9003	-	CG9003	4.09497
FBgn0036773	CG13698	-	CG13698	4.09497
FBgn0020443	CG6382	Ef1alpha-like factor	Elf	4.09497
FBgn0037207	CG11100	Mesoderm-expressed 2	Mes2	4.09497
FBgn0037384	CG10981	degringolade	dgrn	4.09497
FBgn0000229	CG5680	basket	bsk	4.09497
FBgn0052666	CG32666	Death-associated protein kinase related	Drak	4.09497
FBgn0031061	CG14232	-	CG14232	4.09497
FBgn0030151	CG1354	-	CG1354	4.09497
FBgn0033784	CG13322	-	CG13322	4.09497
FBgn0035526	CG1316	-	CG1316	4.09497
FBgn0015277	CG5373	Phosphotidylinositol 3 kinase 59F	Pi3K59F	4.09497
FBgn0038055	CG5333	toys are us	trus	4.09497
FBgn0030008	CG2129	-	CG2129	4.09497
FBgn0013997	CG6827	Neurexin IV	Nrx-IV	4.09497
FBgn0039209	CG13624	-	CG13624	4.09497
FBgn0010097	CG17566	gamma-Tubulin at 37C	gammaTub37C	4.09497
FBgn0000258				4.09497
FBgn0033474	CG1407	-	CG1407	4.09497
FBgn0029687	CG5014	Vap-33-1	Vap-33-1	4.11323
FBgn0034735	CG4610	-	CG4610	4.11323
FBgn0035488	CG11593	-	CG11593	4.11323
FBgn0037332	CG14670	Holocarboxylase synthetase	Hcs	4.11323
FBgn0011297	CG4084	lethal (2) neighbor of tid	l(2)not	4.11323
FBgn0038870	CG5871	O-GlcNAcase	Oga	4.14766
FBgn0005672	CG10334	spitz	spi	4.14766
FBgn0037779	CG12811	-	CG12811	4.14766
FBgn0040493	CG7340	granny smith	grsm	4.15906
FBgn0034753	CG2852	-	CG2852	4.17435
FBgn0038617	CG12333	-	CG12333	4.17435
FBgn0026084	CG4944	ciboulot	cib	4.19233
FBgn0004882	CG10868	oo18 RNA-binding protein	orb	4.19233
FBgn0033929	CG8151	TFB1 ortholog (S. cerevisiae)	Tfb1	4.19233
FBgn0259676	CG5553	DNA polymerase alpha 60kD	DNApol-alpha60	4.19233
FBgn0000524	CG3929	deltex	dx	4.19233
FBgn0015799	CG7413	Retinoblastoma-family protein	Rbf	4.20527
FBgn0026084	CG4944	ciboulot	cib	4.20527
FBgn0036008	CG3408	-	CG3408	4.20527
FBgn0040238	CG6264	Bestrophin 1	Best1	4.20527
FBgn0086712	CG9006	Enigma	Egm	4.20527
FBgn0027094	CG13391	Alanyl-tRNA synthetase	Aats-ala	4.27453
FBgn0027093	CG9020	Arginyl-tRNA synthetase	Aats-arg	4.29136
FBgn0038488	CG11896	mann-cup	m-cup	4.29136
FBgn0023540	CG3630	-	CG3630	4.29136
FBgn0011739	CG12072	warts	wts	4.29136
FBgn0036571	CG12272	-	CG12272	4.29136
FBgn0262737	CG7437	mushroom-body expressed	mub	4.29136
FBgn0032449	CG17036	-	CG17036	4.29136
FBgn0004903	CG6354	Ribonuclear protein at 97D	Rb97D	4.29136
FBgn0000826	CG11420	pan gu	png	4.29396
FBgn0025621	CG16989	-	CG16989	4.30964
FBgn0002909	CG8601	mutagen-sensitive 312	mus312	4.55797
FBgn0086254	CG6084	-	CG6084	4.55797
FBgn0263251	CG11989	variable nurse cells	vnc	4.55797
FBgn0028965	CG9933	A16	A16	4.55797
FBgn0011232	CG3766	scattered	scat	4.79401
FBgn0004901	CG2867	Phosphoribosylamidotransferase	Prat	4.79401
FBgn0038016	CG10042	MBD-R2	MBD-R2	4.79401
FBgn0260450	CG3692	Calpain C	CalpC	4.79401
FBgn0261797	CG7507	Dynein heavy chain 64C	Dhc64C	4.79401
FBgn0038318	CG6236	-	CG6236	4.79401
FBgn0023215	CG13316	Mnt	Mnt	4.79401
FBgn0025681	CG3558	-	CG3558	4.79401
FBgn0039972	CG17018	-	CG17018	4.79401
FBgn0039589	CG9986	-	CG9986	4.79401
FBgn0033718	CG17520	casein kinase IIα	CkIIα	4.79401
FBgn0262126	CG10882	ghost	gho	4.79401
FBgn0050295	CG30295	Ipk1	Ipk1	4.79401
FBgn0034021	CG8180	-	CG8180	4.79401
FBgn0033401	CG1968	-	CG1968	4.79401
FBgn0027509	CG7261	-	CG7261	4.79401
FBgn0023181	CG2917	Origin recognition complex subunit 4	Orc4	4.79401
FBgn0027356	CG8604	Amphiphysin	Amph	4.79401
FBgn0030854	CG8289	-	CG8289	4.79401
FBgn0011704	CG8975	Ribonucleoside diphosphate reductase small subunit	RnrS	4.79401
FBgn0028688	CG5378	Regulatory particle non-ATPase 7	Rpn7	4.79401
FBgn0014417	CG13397	-	CG13397	4.79401
FBgn0014024	CG3312	RNA-binding protein 4F	Rnp4F	4.79401
FBgn0001248	CG7176	Isocitrate dehydrogenase	Idh	4.79401
FBgn0027103	CG6159	sec10	sec10	4.79401
FBgn0025724	CG6699	beta'-coatomer protein	beta'Cop	4.79401
FBgn0039335	CG5127	Vacuolar protein sorting 33B	Vps33B	4.79401
FBgn0031182	CG1644	Cyp6t1	Cyp6t1	4.79401
FBgn0031150	CG32513	bves	bves	4.79401
FBgn0082582	CG1539	tropomodulin	tmod	4.79401
FBgn0036897	CG8786	-	CG8786	4.79401
FBgn0039013	CG4813	-	CG4813	4.79401
FBgn0025683	CG3164	-	CG3164	4.79401
FBgn0037379	CG10979	-	CG10979	4.79401
FBgn0035923	CG6511	-	CG6511	4.82166
FBgn0037138	CG7145	delta-1-Pyrroline-5-carboxylate dehydrogenase 1	P5CDh1	4.82166
FBgn0262166	CG8445	calypso	calypso	4.82166
FBgn0037378	CG2046	-	CG2046	4.82166
FBgn0037949	CG17360	-	CG17360	4.82166
FBgn0003744	CG8637	tricornered	trc	4.82166
FBgn0082831	CG6525	protein partner of snf	pps	4.82166
FBgn0064126	CG33722	-	CG33722	4.82166
FBgn0000562	CG4051	egalitarian	egl	4.82166
FBgn0038532	CG14322	-	CG14322	4.82166
FBgn0035842	CG7504	-	CG7504	4.82166
FBgn0025633	CG13366	-	CG13366	4.82166
FBgn0032393	CG12264	-	CG12264	4.82166
FBgn0015567	CG4260	Adaptor Protein complex 2, α subunit	AP-2α	4.87122
FBgn0032904	CG9342	Microsomal triacylglycerol transfer protein	Mtp	4.87605
FBgn0037814	CG6325	-	CG6325	4.87605
FBgn0020312	CG4050	-	CG4050	4.87605
FBgn0010316	CG1772	dacapo	dap	4.88663
FBgn0034210	CG6568	-	CG6568	4.90214
FBgn0029823	CG3011	-	CG3011	4.91776
FBgn0038872	CG5874	Negative elongation factor A	Nelf-A	4.91776
FBgn0000541	CG32346	Enhancer of bithorax	E(bx)	4.91776
FBgn0261283	CG8522	Helix loop helix protein 106	HLH106	4.91776
FBgn0029822	CG12236	-	CG12236	4.91776
FBgn0010391	CG2522	GTP-binding protein	Gtp-bp	4.91776
FBgn0262619	CG5602	DNA ligase I	DNA-ligI	4.91776
FBgn0034308	CG10915	-	CG10915	4.91776
FBgn0036663	CG9674	-	CG9674	4.91776
FBgn0025683	CG3164	-	CG3164	4.91776
FBgn0005672	CG10334	spitz	spi	4.91776
FBgn0086904	CG8759	Nascent polypeptide associated complex protein alpha subunit	Nacalpha	4.91776
FBgn0033232	CG12159	-	CG12159	4.91776
FBgn0040290	CG7487	RecQ4	RecQ4	4.91776
FBgn0028500	CG9063	RIC1 homolog	Rich	4.91776
FBgn0033474	CG1407	-	CG1407	4.91776
FBgn0051040	CG31040	Cog7	Cog7	4.91776
FBgn0005596	CG14513	yemanuclein alpha	yemalpha	4.91776
FBgn0038427	CG12753	endosomal maturation defective	ema	4.91776
FBgn0000259	CG15224	Casein kinase II beta subunit	CkIIbeta	4.91776
FBgn0031091	CG9576	PHD finger protein 7 ortholog	Phf7	4.91776
FBgn0034403	CG18190	-	CG18190	4.91776
FBgn0003218	CG11111	retinal degeneration B	rdgB	4.92134
FBgn0085430	CG34401	-	CG34401	4.92134
FBgn0038827	CG17269	Fancd2	Fancd2	4.92134
FBgn0010223	CG12232	G protein alpha f subunit	Galphaf	4.92134
FBgn0034577	CG10540	capping protein alpha	cpa	4.98305
FBgn0030056	CG11284	-	CG11284	4.98305
FBgn0002787	CG3416	Regulatory particle non-ATPase 8	Rpn8	5.03235
FBgn0024230	CG10234	Heparan sulfate 2-O-sulfotransferase	Hs2st	5.08769
FBgn0030671	CG8134	-	CG8134	5.08769
FBgn0039882	CG11576	-	CG11576	5.08769
FBgn0038686	CG5555	-	CG5555	5.08769
FBgn0037142	CG14562	-	CG14562	5.14391
FBgn0030114	CG17754	-	CG17754	5.19396
FBgn0040394	CG16903	-	CG16903	5.19396
FBgn0015283	CG7619	Regulatory particle non-ATPase 10	Rpn10	5.19396
FBgn0038810	CG5434	Signal recognition particle protein 72	Srp72	5.19396
FBgn0037120	CG11247	-	CG11247	5.19396
FBgn0036286	CG10616	-	CG10616	5.19396
FBgn0004643	CG9900	mitotic 15	mit(1)15	5.19758
FBgn0038577	CG12321	-	CG12321	5.245
FBgn0052103	CG32103	-	CG32103	5.245
FBgn0036991	CG5872	-	CG5872	5.245
FBgn0031875	CG3430	-	CG3430	5.27818
FBgn0039532	CG5588	Mig-2-like	Mtl	5.27818
FBgn0051058	CG31058	-	CG31058	5.28663
FBgn0035060	CG16932	Epidermal growth factor receptor pathway substrate clone 15	Eps-15	5.28663
FBgn0036483	CG12316	-	CG12316	5.30687
FBgn0052113	CG32113	-	CG32113	5.4047
FBgn0026076	CG9038	UBL3	UBL3	5.411
FBgn0052250	CG32250	-	CG32250	5.411
FBgn0011474	CG3307	pr-set7	pr-set7	5.411
FBgn0026679	CG12113	Integrator 4	IntS4	5.411
FBgn0000543	CG5714	ecdysoneless	ecd	5.411
FBgn0028552	CG3988	gamma-soluble NSF attachment protein	gammaSnap	5.411
FBgn0004435	CG17759	G protein alpha q subunit	Galphaq	5.411
FBgn0262517	CG32210	-	l(3)76BDr	5.411
FBgn0259483	CG3403	-	Mob4	5.411
FBgn0032679	CG10302	bicoid stability factor	bsf	5.411
FBgn0263144	CG8276	bicoid-interacting protein 3	bin3	5.41509
FBgn0037689	CG8135	-	CG8135	5.41509
FBgn0261278	CG17161	grapes	grp	5.436
FBgn0028274	CG14788	Nucleostemin ortholog (H. sapiens) 3	Ns3	5.436
FBgn0038244	CG7987	-	CG7987	5.436
FBgn0034282	CG5784	Mapmodulin	Mapmodulin	5.436
FBgn0037703	CG8165	JmjC domain-containing histone demethylase 2	JHDM2	5.436
FBgn0039680	CG1911	CAP-D2 condensin subunit	Cap-D2	5.436
FBgn0022344	CG10340	-	CG10340	5.49266
FBgn0027518	CG7609	-	CG7609	5.49266
FBgn0023083	CG7693	frayed	fray	5.49266
FBgn0033486	CG11866	-	CG11866	5.49266
FBgn0036815	CG6874	HP1-HOAP-interacting protein	HipHop	5.49266
FBgn0039640	CG14516	-	CG14516	5.49266
FBgn0028962	CG4633	mitochondrial alanyl-tRNA synthetase	Aats-ala-m	5.49266
FBgn0033029	CG8426	lethal (2) NC136	l(2)NC136	5.49266
FBgn0040344	CG3711	-	CG3711	5.49266
FBgn0034420	CG10737	-	CG10737	5.49266
FBgn0033569	CG12942	-	CG12942	5.49266
FBgn0035169	CG13890	-	CG13890	5.49266
FBgn0033269	CG8709	Lipin	Lpin	5.49266
FBgn0039186	CG5746	-	CG5746	5.49266
FBgn0019886	CG4589	LETM1 ortholog	Letm1	5.49266
FBgn0066304	CG33931	Rpp20	Rpp20	5.49266
FBgn0030344	CG2025	-	CG2025	5.49266
FBgn0003334	CG9495	Sex comb on midleg	Scm	5.51575
FBgn0026144	CG1435	sarcoplasmic calcium-binding protein	CBP	5.51879
FBgn0044826	CG14895	Pak3	Pak3	5.5298
FBgn0030853	CG5703	-	CG5703	5.5298
FBgn0037942	CG14721	-	CG14721	5.5298
FBgn0002069	CG3821	Aspartyl-tRNA synthetase	Aats-asp	5.5298
FBgn0038856	CG7034	sec15	sec15	5.5298
FBgn0005630	CG12052	longitudinals lacking	lola	5.5298
FBgn0031535	CG12795	-	CG12795	5.5298
FBgn0037363	CG1347	-	CG1347	5.5298
FBgn0035137	CG1233	-	CG1233	5.5298
FBgn0001291	CG2275	Jun-related antigen	Jra	5.5298
FBgn0003044	CG5109	Polycomblike	Pcl	5.5298
FBgn0053057	CG33057	-	CG33057	5.5298
FBgn0003963	CG2762	u-shaped	ush	5.5298
FBgn0022772	CG10667	Origin recognition complex subunit 1	Orc1	5.5298
FBgn0025832	CG8648	Flap endonuclease 1	Fen1	5.5298
FBgn0261987	CG7660	Peroxinectin-like	Pxt	5.5298
FBgn0031534	CG2774	Sorting nexin 1	Snx1	5.5298
FBgn0037852	CG6608	Thiamine pyrophosphate carrier protein 1	Tpc1	5.5298
FBgn0021768	CG9710	nudC	nudC	5.5298
FBgn0263199	CG5288	Galactokinase	Galk	5.5298
FBgn0015772	CG10637	Numb-associated kinase	Nak	5.5298
FBgn0260985	CG14999	Replication factor C subunit 4	RfC4	5.5298
FBgn0023423	CG3412	supernumerary limbs	slmb	5.5298
FBgn0087007	CG42230	big bang	bbg	5.5298
FBgn0002905	CG6019	mutagen-sensitive 308	mus308	5.5298
FBgn0036317	CG10948	-	CG10948	5.5298
FBgn0027565	CG5498	-	CG5498	5.5298
FBgn0027348	CG4501	bubblegum	bgm	5.5298
FBgn0014075	CG6850	UDP-glucose-glycoprotein glucosyltransferase	Ugt	5.5298
FBgn0026402	CG8980	Nuclear inhibitor of Protein phosphatase 1	NiPp1	5.5298
FBgn0259113	CG6349	DNA polymerase alpha 180kD	DNApol-alpha180	5.5298
FBgn0031194	CG17598	-	CG17598	5.5298
FBgn0030276	CG1938	Dynein light intermediate chain	Dlic	5.5298
FBgn0040153	CG32597	lethal (1) G0469	l(1)G0469	5.5298
FBgn0015838	CG8075	Van Gogh	Vang	5.5298
FBgn0032817	CG10631	-	CG10631	5.5298
FBgn0035148	CG3402	-	CG3402	5.5298
FBgn0038312	CG4334	-	CG4334	5.5298
FBgn0002183	CG1828	dre4	dre4	5.5298
FBgn0033918	CG8531	-	CG8531	5.5298
FBgn0000258	CG17520	casein kinase IIα	CkIIα	5.5298
FBgn0031006	CG8002	rapamycin-insensitive companion of Tor	rictor	5.5298
FBgn0050463	CG30463	-	CG30463	5.5298
FBgn0036889	CG14100	-	CG14100	5.5298
FBgn0030420	CG12717	-	CG12717	5.5298
FBgn0037580	CG7415	Dipeptidyl aminopeptidase III	DppIII	5.5298
FBgn0015286	CG2849	Ras-like protein A	Rala	5.5298
FBgn0011818	CG9884	out at first	oaf	5.5298
FBgn0039179	CG6364		CG6364	5.5298
FBgn0031184	CG14615	-	CG14615	5.5298
FBgn0039955	CG41099	-	CG41099	5.5298
FBgn0028646	CG2139	aralar1	aralar1	5.5298
FBgn0042134	CG18811	Caprin	Capr	5.5298
FBgn0051915	CG31915	-	CG31915	5.5298
FBgn0038608	CG7670	WRN exonuclease	WRNexo	5.5298
FBgn0003396	CG7734	schnurri	shn	5.5298
FBgn0032910	CG9265	-	CG9265	5.5298
FBgn0024985	CG11448	-	CG11448	5.5298
FBgn0034527	CG9945	-	CG9945	5.5298
FBgn0036685	CG6664	-	CG6664	5.5298
FBgn0032873	CG2614	-	CG2614	5.5298
FBgn0000114	CG31762	arrest	aret	5.5298
FBgn0028426	CG3298	Juvenile hormone-inducible protein 1	JhI-1	5.5298
FBgn0031842	CG11098	Transport and Golgi organization 1	Tango1	5.5298
FBgn0031217	CG11377	-	CG11377	5.5298
FBgn0032157	CG5899	Etl1 homologue	Etl1	5.5298
FBgn0000259	CG15224	Casein kinase II beta subunit	CkIIbeta	5.5298
FBgn0037810	CG12819	slender lobes	sle	5.5298
FBgn0085444	CG34415	muscle wasted	mute	5.5298
FBgn0030800	CG9104	-	CG9104	5.5298
FBgn0003209	CG12437	raw	raw	5.5298
FBgn0027512	CG10254	-	CG10254	5.5298
FBgn0032244	CG5313	Replication factor C subunit 3	RfC3	5.5298
FBgn0015772	CG10637	Numb-associated kinase	Nak	5.5298
FBgn0026369	CG15667	Smad anchor for receptor activation	Sara	5.5298
FBgn0033087	CG3194	Heparan sulfate C5-epimerase	Hsepi	5.5298
FBgn0037811	CG12592	-	CG12592	5.5298
FBgn0032901	CG9339	skywalker	sky	5.5298
FBgn0027503	CG11970	-	CG11970	5.5298
FBgn0031600	CG3652	-	CG3652	5.5298
FBgn0022786	CG12153	Hira	Hira	5.5298
FBgn0023213	CG10811	eukaryotic translation initiation factor 4G	eIF4G	5.5298
FBgn0039869	CG1890	-	CG1890	5.5298
FBgn0031057	CG14224	Ubiquilin	Ubqn	5.5298
FBgn0040234	CG12149	c12.2	c12.2	5.5298
FBgn0032217	CG4972	-	CG4972	5.5298
FBgn0035390	CG1893	scramblase 2	scramb2	5.5298
FBgn0020653	CG2151	Thioredoxin reductase-1	Trxr-1	5.5298
FBgn0260468	CG7950	-	CG7950	5.5298
FBgn0015513	CG10379	myoblast city	mbc	5.5298
FBgn0039189	CG18528	-	CG18528	5.5298
FBgn0003612	CG8068	Suppressor of variegation 2-10	Su(var)2-10	5.5298
FBgn0027609	CG15437	modifier of rpr and grim, ubiquitously expressed	morgue	5.5298
FBgn0028402	CG10582	Sex-lethal interactor	Sin	5.5298
FBgn0035392	CG1271	-	CG1271	5.5298
FBgn0036838	CG3808	-	CG3808	5.5298
FBgn0015376	CG33122	cutlet	cutlet	5.5298
FBgn0015795	CG5915	Rab7	Rab7	5.5298
FBgn0030327	CG2448	alpha1,6-fucosyltransferase	FucT6	5.5298
FBgn0261882	CG4103	lethal (2) 35Bc	l(2)35Bc	5.5298
FBgn0033349	CG8243	-	CG8243	5.5298
FBgn0039929	CG11076	-	CG11076	5.5298
FBgn0029879	CG14444	Anaphase Promoting Complex subunit 7	APC7	5.5298
FBgn0250755	CG42233	-	CG42233	5.5298
FBgn0029818	CG3033	Glycosylphosphatidylinositol anchor attachment 1 ortholog (H. sapiens)	GAA1	5.5298
FBgn0035901	CG6745	-	CG6745	5.5298
FBgn0259174	CG42279	Nedd4	Nedd4	5.5298
FBgn0037788	CG3940	-	CG3940	5.5298
FBgn0021795	CG9035	Translocon-associated protein delta	Tapdelta	5.5298
FBgn0027660	CG3897	bloated tubules	blot	5.5298
FBgn0037760	CG9461	FBX011 ortholog	FBX011	5.5298
FBgn0022213	CG13281	CAS/CSE1 segregation protein	Cas	5.5298
FBgn0039293	CG11851	-	CG11851	5.5298
FBgn0039187	CG6454	-	CG6454	5.5298
FBgn0030789	CG9606	Rrp45	Rrp45	5.53004
FBgn0032216	CG5384	-	CG5384	5.53004
FBgn0039141	CG5977	spastin	spas	5.53004
FBgn0034527	CG9945	-	CG9945	5.53004
FBgn0034367	CG5341	sec6	sec6	5.53004
FBgn0086690	CG33957	cp309	cp309	5.58197
FBgn0039623	CG1951	-	CG1951	5.58197
FBgn0003353	CG3182	seizure	sei	5.58197
FBgn0259937	CG3333	Nucleolar protein at 60B	Nop60B	5.58197
FBgn0031824	CG9547	-	CG9547	5.58197
FBgn0034310	CG5733	Nucleoporin 75kD	Nup75	5.58197
FBgn0064766	CG7600	-	CG7600	5.58197
FBgn0036386	CG8833	-	CG8833	5.58197
FBgn0038043	CG17202	-	CG17202	5.58197
FBgn0015589	CG1451	APC-like	Apc	5.58197
FBgn0260475	CG30059	-	CG30059	5.58197
FBgn0034093	CG15706	-	CG15706	5.58197
FBgn0003870	CG1856	tramtrack	ttk	5.58197
FBgn0033206	CG12042	-	CG12042	5.58197
FBgn0024891	CG2098	Ferrochelatase	FeCH	5.58197
FBgn0020887	CG8013	Su(z)12	Su(z)12	5.58197
FBgn0032955	CG2201	-	CG2201	5.59601
FBgn0039139	CG5933	Inducer of meiosis 4	Ime4	5.59601
FBgn0021953	CG7400	Fatty acid (long chain) transport protein	Fatp	5.59601
FBgn0032479	CG16974	-	CG16974	5.59601
FBgn0038115	CG7966	-	CG7966	5.59601
FBgn0037556	CG9636	-	CG9636	5.59601
FBgn0036775	CG5147	-	CG5147	5.667
FBgn0032079	CG31886	-	CG31886	5.71738
FBgn0260632	CG6667	dorsal	dl	5.72753
FBgn0086779	CG11628	steppke	step	5.72753
FBgn0030966	CG7280	-	CG7280	5.77742
FBgn0025382	CG14791	Rab27	Rab27	5.77742
FBgn0030734	CG9911	-	CG9911	5.81655
FBgn0030242	CG1655	sister of feo	sofe	5.81655
FBgn0034989	CG3356	-	CG3356	5.81655
FBgn0005585	CG9429	Calreticulin	Crc	5.84733
FBgn0026666	CG8198	lethal (1) G0136	l(1)G0136	5.85032
FBgn0015793	CG7062	Rab19	Rab19	5.85032
FBgn0034067	CG8399	-	CG8399	5.85032
FBgn0022153	CG3054	lethal (2) k05819	l(2)k05819	5.85032
FBgn0040207	CG13956	katanin 80	kat80	5.85032
FBgn0023180	CG1584	Origin recognition complex subunit 6	Orc6	5.85032
FBgn0037890	CG17734	-	CG17734	5.85032
FBgn0015600	CG9660	toucan	toc	5.85032
FBgn0012058	CG8610	Cell division cycle 27 ortholog	Cdc27	5.85032
FBgn0031590	CG3702	-	CG3702	5.85032
FBgn0262707	CG6854	CTP synthase	CTPsyn	5.85032
FBgn0030206	CG2889	-	CG2889	5.88302
FBgn0032916	CG9257	-	CG9257	5.88302
FBgn0034649	CG9865	-	CG9865	5.88302
FBgn0031872	CG9211	interference hedgehog	ihog	5.88302
FBgn0031537	CG8843	sec5	sec5	5.88302
FBgn0011771	CG5837	HEM-protein	Hem	5.88302
FBgn0033815	CG4676	-	CG4676	5.88302
FBgn0037215	CG12582	-	CG12582	5.88302
FBgn0017566	CG2286	NADH:ubiquinone reductase 75kD subunit precursor	ND75	5.88302
FBgn0027619	CG12131	Adam	Adam	5.88738
FBgn0034265	CG6410	Sorting nexin 16	Snx16	5.88738
FBgn0000057	CG5124	adipose	adp	5.88738
FBgn0034405	CG15102	Juvenile hormone epoxide hydrolase 2	Jheh2	5.88738
FBgn0052529	CG32529	Histone gene-specific Epigenetic Repressor in late S phase	Hers	5.90561
FBgn0032330	CG31868	SAM-motif ubiquitously expressed punctatedly localized protein	Samuel	5.90561
FBgn0035688	CG10289	-	CG10289	5.90561
FBgn0036032	CG16711	-	CG16711	5.90561
FBgn0024177	CG10125	zero population growth	zpg	5.90561
FBgn0036096	CG8003	-	CG8003	5.90561
FBgn0000158	CG10422	bag of marbles	bam	5.90561
FBgn0028484	CG14992	Activated Cdc42 kinase	Ack	5.90561
FBgn0034282	CG5784	Mapmodulin	Mapmodulin	5.90561
FBgn0037347	CG1427	-	CG1427	5.90561
FBgn0086674	CG32632	Transport and Golgi organization 13	Tango13	5.90561
FBgn0260990	CG1973	yata	yata	5.90561
FBgn0030892	CG7206	-	CG7206	5.90561
FBgn0034976	CG4049	-	CG4049	5.90561
FBgn0086686	CG7832	lethal (3) L1231	l(3)L1231	5.90561
FBgn0262732	CG4143	multiprotein bridging factor 1	mbf1	5.90561
FBgn0052732	CG32732	-	CG32732	5.90561
FBgn0050389	CG30389	-	CG30389	5.90561
FBgn0027579	CG5508	-	CG5508	5.90561
FBgn0027581	CG6191	-	CG6191	5.90561
FBgn0030745	CG4239	-	CG4239	5.91406
FBgn0003612	CG8068	Suppressor of variegation 2-10	Su(var)2-10	5.91406
FBgn0038692	CG3773	-	CG3773	5.91406
FBgn0000182	CG4824	Bicaudal C	BicC	5.91406
FBgn0030582	CG14411	-	CG14411	5.91406
FBgn0031304	CG4552	-	CG4552	5.9335
FBgn0032988	CG3278	Tif-IA	Tif-IA	5.9335
FBgn0028695	CG7762	Regulatory particle non-ATPase 1	Rpn1	5.9527
FBgn0039306	CG11859	-	CG11859	5.9527
FBgn0050421	CG30421	-	CG30421	5.9527
FBgn0039727	CG15523	-	CG15523	5.9527
FBgn0015816	CG3539	SLY-1 homologous		5.9527
FBgn0027499	CG12340	windei	wde	5.95405
FBgn0016984	CG9985	skittles	sktl	5.95405
FBgn0039635	CG11876	-	CG11876	5.95405
FBgn0051342	CG31342	-	CG31342	5.95405
FBgn0033816	CG4679	-	CG4679	5.95405
FBgn0035630	CG10576	-	CG10576	5.95405
FBgn0036648	CG4098	-	CG4098	5.95405
FBgn0031771	CG9140	-	CG9140	5.95405
FBgn0033686	CG12367	-	Hen1	5.95405
FBgn0035237	CG13917	-	CG13917	5.95405
FBgn0030660	CG8097	-	CG8097	5.98744
FBgn0028992	CG5851	sds22	sds22	5.98744
FBgn0039635	CG11876	-	CG11876	6.00126
FBgn0038968	CG12499	-	CG12499	6.00126
FBgn0024806	CG7020	DISCO Interacting Protein 2	DIP2	6.00126
FBgn0030793	CG9125	-	CG9125	6.00126
FBgn0032120	CG33298	-	CG33298	6.00126
FBgn0032430	CG6388	-	CG6388	6.00126
FBgn0031710	CG7371	-	CG7371	6.00126
FBgn0014018	CG11992	Relish	Rel	6.00126
FBgn0025800	CG2262	Smad on X	Smox	6.00126
FBgn0000258	CG17520	casein kinase IIα		6.00126
FBgn0027335	CG6606	Rab11 interacting protein	Rip11	6.00126
FBgn0051224	CG31224	-	CG31224	6.00126
FBgn0013998	CG33101	NEM-sensitive fusion protein 2	Nsf2	6.00126
FBgn0033179	CG11139	p47	p47	6.00126
FBgn0014127	CG10726	barren	barr	6.00497
FBgn0261618	CG42551	La related protein	larp	6.00497
FBgn0023441	CG8205	fusilli	fus	6.02173
FBgn0032690	CG10333	-	CG10333	6.02173
FBgn0053144	CG33144	-	CG33144	6.02173
FBgn0037644	CG11964	-	CG11964	6.02173
FBgn0039258	CG11780	beta-4-galactosyltransferase 7	beta4GalT7	6.1244
FBgn0030514	CG9941	-	CG9941	6.1244
FBgn0037739	CG12948	-	CG12948	6.16547
FBgn0033528	CG11761	translin	trsn	6.17377
FBgn0031106	CG1467	Syntaxin 16	Syx16	6.17377
FBgn0033526	CG12892	Caf1-105	Caf1-105	6.17377
FBgn0063485	CG3849	Lasp	Lasp	6.17377
FBgn0033994	CG7544	-	CG7544	6.17377
FBgn0032191	CG5734	-	CG5734	6.17377
FBgn0035942	CG5660	-	CG5660	6.17377
FBgn0035997	CG3445	pleiohomeotic like	phol	6.17377
FBgn0039120	CG10198	Nucleoporin 98-96kD	Nup98-96	6.24097
FBgn0036913	CG8334	-	CG8334	6.24097
FBgn0086443	CG10687	Asparaginyl-tRNA synthetase	Aats-asn	6.24097
FBgn0015805	CG7471	Rpd3	Rpd3	6.24097
FBgn0003978	CG10728	valois	vls	6.24097
FBgn0000351	CG11330	cortex	cort	6.24097
FBgn0010217	CG11154	ATP synthase-beta	ATPsyn-beta	6.24097
FBgn0053497	CG33497	Sperm-specific dynein intermediate chain 2	Sdic2	6.24097
FBgn0052521	CG32521	-	CG32521	6.26231
FBgn0033749	CG8819	achintya	achi	6.26231
FBgn0261112	CG7828	beta-Amyloid precursor protein binding protein 1	APP-BP1	6.26231
FBgn0016038	CG17828	modifier of rudimentary	mod(r)	6.3022
FBgn0033476	CG18445	oysgedart	oys	6.3022
FBgn0262737	CG7437	mushroom-body expressed	mub	6.3022
FBgn0030608	CG9057	Lipid storage droplet-2	Lsd-2	6.30964
FBgn0035150	CG12189	Rev1	Rev1	6.30964
FBgn0015797	CG6601	Rab6	Rab6	6.30964
FBgn0033631	CG9027	Superoxide dismutase 3	Sod3	6.30964
FBgn0037384	CG10981	degringolade	dgrn	6.30964
FBgn0036369	CG10089	-	CG10089	6.30964
FBgn0033551	CG7222	-	CG7222	6.30964
FBgn0028932	CG16890	-	CG16890	6.30964
FBgn0002525	CG6944	Lamin	Lam	6.34414
FBgn0039942	CG17163	-	CG17163	6.34414
FBgn0034817	CG9882	Arginine methyltransferase 7	Art7	6.34414
FBgn0030321	CG1703	-	CG1703	6.34414
FBgn0051864	CG31864	Quetzalcoatl	Qtzl	6.34414
FBgn0053145	CG33145	-	CG33145	6.34414
FBgn0024832	CG7057	Adaptor Protein complex 2, μ subunit	AP-2μ	6.34414
FBgn0038640	CG7706	-	CG7706	6.34414
FBgn0037207	CG11100	Mesoderm-expressed 2	Mes2	6.34414
FBgn0025186	CG5709	ariadne 2	ari-2	6.34414
FBgn0051852	CG31852	Two A-associated protein of 42kDa	Tap42	6.34414
FBgn0033557	CG12325	-	CG12325	6.34414
FBgn0030246	CG1582	-	CG1582	6.34414
FBgn0033915	CG8485	-	CG8485	6.34414
FBgn0261397	CG2146	dilute class unconventional myosin	didum	6.34414
FBgn0036053	CG6718	calcium-independent phospholipase A2 VIA	iPLA2-VIA	6.34414
FBgn0013762	CG8203	Cyclin-dependent kinase 5	Cdk5	6.34414
FBgn0050159	CG30159	-	CG30159	6.34414
FBgn0005696	CG5923	DNA polymerase alpha 73kD	DNApol-alpha73	6.34414
FBgn0025632	CG4313	-	CG4313	6.37985
FBgn0039561	CG4963	mitoferrin	mfrn	6.37985
FBgn0026418	CG6603	Hsc70Cb	Hsc70Cb	6.37985
FBgn0086657	CG2615	IkappaB kinase-like 2	ik2	6.37985
FBgn0030274	CG1908	l(3)mbt interacting protein 1	Lint-1	6.37985
FBgn0000259	CG15224	Casein kinase II beta subunit	CkIIbeta	6.37985
FBgn0040382	CG5273	-	CG5273	6.38775
FBgn0036007	CG3424	pathetic	path	6.38775
FBgn0035153	CG3371	earthbound 1	ebd1	6.38775
FBgn0262656	CG10798	diminutive	dm	6.38775
FBgn0033739	CG8529	Dystrobrevin-like	Dyb	6.38775
FBgn0019968	CG8183	Kinesin heavy chain 73	Khc-73	6.38775
FBgn0062449	CG13197	-	CG13197	6.38775
FBgn0030863	CG8188	-	CG8188	6.38775
FBgn0031267	CG13688	Ipk2	Ipk2	6.38775
FBgn0029693	CG6379	-	CG6379	6.38775
FBgn0010051	CG1063	Inositol 1,4,5,-tris-phosphate receptor	Itp-r83A	6.38775
FBgn0003204	CG1799	raspberry	ras	6.38775
FBgn0037893	CG6719	merry-go-round		6.38775
FBgn0039241	CG11089	-	CG11089	6.38775
FBgn0036450	CG13472	-	CG13472	6.38775
FBgn0030938	CG15047	-	CG15047	6.38775
FBgn0036052	CG10809	-	CG10809	6.38775
FBgn0004369	CG11516	Protein tyrosine phosphatase 99A	Ptp99A	6.38775
FBgn0030499	CG11178	-	CG11178	6.38775
FBgn0036549	CG10516	-	CG10516	6.38775
FBgn0037245	CG14648	lost	lost	6.38775
FBgn0010278	CG4817	Structure specific recognition protein	Ssrp	6.38775
FBgn0036888	CG9330	-	CG9330	6.38775
FBgn0027621	CG3400	6-phosphofructo-2-kinase	Pfrx	6.38775
FBgn0034073	CG8414	-	CG8414	6.38775
FBgn0023477	CG2827	Tal	Tal	6.38775
FBgn0034223	CG6522	Testin ortholog	Tes	6.38775
FBgn0041585	CG11430	olf186-F	olf186-F	6.38775
FBgn0001247	CG5517	Insulin degrading metalloproteinase	Ide	6.38775
FBgn0035593	CG4603	-	CG4603	6.393
FBgn0030086	CG7033	-	CG7033	6.40239
FBgn0037071	CG7632	-	CG7632	6.40239
FBgn0015229	CG6575	gliolectin	glec	6.40239
FBgn0000114	CG31762	arrest	aret	6.40239
FBgn0038816	CG5483	Leucine-rich repeat kinase	Lrrk	6.40239
FBgn0261439	CG17246	Succinate dehydrogenase A	SdhA	6.40239
FBgn0035713	CG10107	veloren	velo	6.40239
FBgn0033258	CG8712	-	CG8712	6.40239
FBgn0041188	CG5166	Ataxin-2	Atx2	6.40239
FBgn0031769	CG9135	-	CG9135	6.40239
FBgn0035400	CG11537	-	CG11537	6.40239
FBgn0087040	CG8308	alpha-Tubulin at 67C	alphaTub67C	6.40239
FBgn0038390	CG5083	Retinoblastoma-family protein 2	Rbf2	6.43353
FBgn0015371	CG11798	charlatan	chn	6.43353
FBgn0030757	CG9902	-	CG9902	6.44934
FBgn0004868	CG4422	GDP dissociation inhibitor	Gdi	6.44934
FBgn0038429	CG14882	-	CG14882	6.44934
FBgn0041627	CG18801	Ku80	Ku80	6.44934
FBgn0045035	CG6535	telomere fusion	tefu	6.44934
FBgn0036299	CG10620	Transferrin 2	Tsf2	6.44934
FBgn0028894	CG5869	-	CG5869	6.57963
FBgn0003612	CG8068	Suppressor of variegation 2-10	Su(var)2-10	6.57963
FBgn0032394	CG6746	-	CG6746	6.57963
FBgn0053145	CG33145	-	CG33145	6.57963
FBgn0037526	CG10092	-	CG10092	6.57963
FBgn0004903	CG6354	Ribonuclear protein at 97D	Rb97D	6.57963
FBgn0030991	CG7453	-	CG7453	6.57963
FBgn0260750	CG31873	Multi-substrate lipid kinase	Mulk	6.57963
FBgn0038742	CG4703	Arc42	Arc42	6.57963
FBgn0004606	CG1322	Zn finger homeodomain 1	zfh1	6.57963
FBgn0016926	CG4710	Pinocchio	Pino	6.57963
FBgn0029999	CG1575	-	CG1575	6.57963
FBgn0032395	CG6734	-	CG6734	6.57963
FBgn0024352	CG2720	Hsp70/Hsp90 organizing protein homolog	Hop	6.57963
FBgn0011823	CG4799	Pendulin	Pen	6.63653
FBgn0028387	CG5229	chameau	chm	6.63653
FBgn0038890	CG7956	-	CG7956	6.63653
FBgn0035236	CG12004	-	CG12004	6.63653
FBgn0027620	CG1966	ATP-dependent chromatin assembly factor large subunit	Acf1	6.63653
FBgn0036317	CG10948	-	CG10948	6.63653
FBgn0003891	CG9450	tudor	tud	6.63653
FBgn0260243	CG11971	Enhancer of variegation 3-9	E(var)3-9	6.74509
FBgn0052537	CG32537	-	CG32537	6.74509
FBgn0027085	CG7479	Leucyl-tRNA synthetase	Aats-leu	6.74509
FBgn0259682	CG42351	Jabba	Jabba	6.74509
FBgn0032517	CG7099	-	CG7099	6.74509
FBgn0022935	CG10269	D19A	D19A	6.74509
FBgn0037338	CG10018	Snm1	Snm1	6.74509
FBgn0024360	CG11418	-	CG11418	6.74509
FBgn0010709	CG5429	Autophagy-specific gene 6	Atg6	6.74509
FBgn0026309	CG5032	adrift	aft	6.74509
FBgn0260012	CG17509	-	pds5	6.74827
FBgn0000370	CG8669	cryptocephal	crc	6.75264
FBgn0029937	CG8300	-	CG8300	6.75264
FBgn0011300	CG8224	baboon	babo	6.75264
FBgn0263251	CG11989	variable nurse cells	vnc	6.75264
FBgn0015218	CG4035	Eukaryotic initiation factor 4E	eIF-4E	6.75264
FBgn0015075	CG9054	Dead-box-1	Ddx1	6.75264
FBgn0037624	CG8223	-	CG8223	6.75264
FBgn0025109	CG18642	Bem46	Bem46	6.75264
FBgn0033428	CG1818	Updo	Updo	6.75624
FBgn0026323	CG18492	TGF-beta activated kinase 1	Tak1	6.75624
FBgn0036271	CG10335	Porphobilinogen synthase	Pbgs	6.75624
FBgn0001091	CG12055	Glyceraldehyde 3 phosphate dehydrogenase 1	Gapdh1	6.75624
FBgn0013576	CG32464	mustard	mtd	6.75624
FBgn0026083	CG4857	twenty-four	tyf	6.75624
FBgn0032249	CG5337	-	CG5337	6.75624
FBgn0031645	CG3036	-	CG3036	6.75624
FBgn0262734	CG4429	RNA-binding protein 2	Rbp2	6.75624
FBgn0052056	CG32056	scramblase 1	scramb1	6.75624
FBgn0035065	CG3589	-	CG3589	6.75624
FBgn0040395	CG3981	Unc-76	Unc-76	6.75624
FBgn0030554	CG1434	-	CG1434	6.75624
FBgn0033665	CG13189	-	CG13189	6.76666
FBgn0036558	CG5841	mind bomb 1	mib1	6.76666
FBgn0037728	CG16817	-	CG16817	6.76666
FBgn0031449	CG31689	-	CG31689	6.76666
FBgn0000611	CG8933	extradenticle	exd	6.76666
FBgn0004167	CG12008	karst	kst	6.76779
FBgn0011725	CG31137	twin	twin	6.76779
FBgn0005654	CG4088	latheo	lat	6.7727
FBgn0086694	CG10542	Bre1	Bre1	6.7727
FBgn0011336	CG7748	Oligosaccharyl transferase 3	OstStt3	6.7727
FBgn0027079	CG4062	Valyl-tRNA synthetase	Aats-val	6.7727
FBgn0003268	CG1569	rough deal	rod	6.7727
FBgn0263231	CG9748	belle	bel	6.7727
FBgn0015218	CG4035	Eukaryotic initiation factor 4E	eIF-4E	6.7845
FBgn0003495	CG6134	spatzle	spz	6.7845
FBgn0010812	CG2708	-	unc-45	6.81804
FBgn0262740	CG11727	Ecotropic viral integration site 5 ortholog (H. sapiens)	Evi5	6.81804
FBgn0034542	CG9025	Fem-1	Fem-1	6.81804
FBgn0000392	CG11181	cup	cup	6.81804
FBgn0034924	CG17658	-	CG17658	6.81804
FBgn0030054	CG12109	Caf1-180	Caf1-180	6.8292
FBgn0020240	CG7586	Macroglobulin complement-related	Mcr	6.8292
FBgn0039296	CG10420	-	CG10420	6.8292
FBgn0000615	CG8994	exuperantia	exu	6.8292
FBgn0003870	CG1856	tramtrack	ttk	6.8292
FBgn0033373	CG8080	-	CG8080	6.8292
FBgn0028694	CG18174	Regulatory particle non-ATPase 11	Rpn11	6.85538
FBgn0017453	CG5215	Zinc-finger protein at 72D	Zn72D	6.85538
FBgn0037734	CG9448	trabid	trbd	6.85538
FBgn0086350	CG8961	teflon	tef	6.85538
FBgn0035772	CG8582	Sh3beta	Sh3beta	6.85538
FBgn0030431	CG4407	-	CG4407	6.85538
FBgn0037371	CG2097	Symplekin	Sym	6.85538
FBgn0003742	CG10128	transformer 2	tra2	6.85538
FBgn0035473	CG14981	maggie	mge	6.85538
FBgn0053487	CG33487	-	CG33487	6.85538
FBgn0035449	CG14971	-	CG14971	6.85538
FBgn0030037	CG12125	-	CG12125	6.85538
FBgn0038928	CG12297	Fas-associated death domain ortholog	Fadd	6.85956
FBgn0263255	CG7097	happyhour	hppy	6.85956
FBgn0029969	CG10932	-	CG10932	6.85956
FBgn0250850	CG30149	rigor mortis	rig	6.87334
FBgn0002719	CG10120	Malic enzyme	Men	6.87334
FBgn0002899	CG7972	mutagen-sensitive 301	mus301	6.87334
FBgn0038464	CG16941	-	CG16941	6.87334
FBgn0033698	CG8858	-	CG8858	6.87334
FBgn0026250	CG8053	Eukaryotic initiation factor 1A	eIF-1A	6.87334
FBgn0030218	CG1628	-	CG1628	6.87334
FBgn0042177	CG32164	-	CG32164	6.87334
FBgn0011762	CG7108	DNA polymerase alpha 50kD	DNApol-alpha50	6.87334
FBgn0033762	CG8632	-	CG8632	6.87817
FBgn0033342	CG8258	-	CG8258	6.87817
FBgn0039563	CG4951	-	CG4951	6.87817
FBgn0261064	CG8506	Rabenosyn-5	Rbsn-5	6.87817
FBgn0031676	CG14040	-	CG14040	6.87817
FBgn0029689	CG6428	-	CG6428	6.87817
FBgn0027598	CG31012	CIN85 and CD2AP orthologue	cindr	6.8905
FBgn0040212	CG4625	Dihydroxyacetone phosphate acyltransferase	Dhap-at	6.89269
FBgn0033224	CG1553	Nop17 like	Nop17l	6.89269
FBgn0033540	CG11887	Elongator complex protein 2	Elp2	6.89814
FBgn0030970	CG7326	-	CG7326	6.94792
FBgn0034908	CG5543	-	CG5543	6.94792
FBgn0261244	CG33174	inactivation no afterpotential E	inaE	6.94792
FBgn0000579	CG17654	Enolase	Eno	6.94792
FBgn0050007	CG30007	-	CG30007	6.94792
FBgn0029711	CG17592	Usf	Usf	6.94792
FBgn0004889	CG6235	twins	tws	6.94792
FBgn0053056	CG33056	-	CG33056	6.94792
FBgn0011774	CG5247	Inverted repeat-binding protein	Irbp	6.94792
FBgn0033121	CG3567	Cyp6u1	Cyp6u1	6.94792
FBgn0037242	CG9855	-	CG9855	6.94792
FBgn0010100	CG9244	Aconitase	Acon	6.94792
FBgn0032815	CG10462	-	CG10462	6.94792
FBgn0033773	CG8767	mos	mos	6.97921
FBgn0039360	CG4774	cardiolipin synthase	CLS	6.98722
FBgn0025865	CG3637	Cortactin	Cortactin	6.99525
FBgn0030659	CG9215	-	CG9215	6.99525
FBgn0033337	CG8272	-	CG8272	6.99525
FBgn0027492	CG5643	widerborst	wdb	6.99525
FBgn0037944	CG6923	-	CG6923	6.99525
FBgn0259749	CG9535	mummy	mmy	6.99918
FBgn0030435	CG4645	-	CG4645	6.99918
FBgn0035812	CG7457	-	CG7457	6.99918
FBgn0086384	CG14228	Merlin	Mer	6.99918
FBgn0037757	CG8516	-	CG8516	7.01033
FBgn0033677	CG8321	-	CG8321	7.01033
FBgn0005410	CG44436	strawberry notch	sno	7.01033
FBgn0004462	CG7001	Protein kinase-like 17E	Pk17E	7.01033
FBgn0005674	CG5394	Glutamyl-prolyl-tRNA synthetase	Aats-glupro	7.22542
FBgn0026761	CG3152	Trap1	Trap1	7.22542
FBgn0037807	CG6293	-	CG6293	7.22542
FBgn0010339	CG8340	upstream of RpIII128	128up	7.22542
FBgn0032171	CG5846	-	CG5846	7.22542
FBgn0262743	CG2637	Female sterile (2) Ketel	Fs(2)Ket	7.22542
FBgn0029853	CG3781	-	CG3781	7.22542
FBgn0032790	CG10194	-	CG10194	7.22542
FBgn0052831	CG33695	-	CG33695	7.22542
FBgn0038326	CG5044	-	CG5044	7.22542
FBgn0016126	CG1495	Calcium/calmodulin-dependent protein kinase I	CaMKI	7.22542
FBgn0039877	CG2118	-	CG2118	7.22542
FBgn0036987	CG5274	-	CG5274	7.22542
FBgn0058042	CG40042	-	CG40042	7.22542
FBgn0042173	CG18853	-	CG18853	7.22542
FBgn0015806	CG10539	RPS6-p70-protein kinase	S6k	7.22542
FBgn0001233	CG1242	Heat shock protein 83	Hsp83	7.22542
FBgn0260935	CG9746	immune response deficient 1	ird1	7.25886
FBgn0028687	CG1341	Regulatory particle triple-A ATPase 1	Rpt1	7.25886
FBgn0050359	CG30359	Maltase A5	Mal-A5	7.26086
FBgn0041585	CG11430	olf186-F	olf186-F	7.26866
FBgn0032391	CG5202	escl	escl	7.26866
FBgn0262732	CG4143	multiprotein bridging factor 1	mbf1	7.26866
FBgn0042178	CG32165	-	CG32165	7.26866
FBgn0030305	CG1749	-	CG1749	7.26866
FBgn0032781	CG9987	-	CG9987	7.29495
FBgn0052423	CG32423	alan shepard	shep	7.29495
FBgn0051694	CG31694	-	CG31694	7.29495
FBgn0038376	CG4225	Heavy metal tolerance factor 1	Hmt-1	7.31769
FBgn0028968	CG1528	gamma-coatomer protein	gammaCop	7.31769
FBgn0034314	CG5140	no poles	nopo	7.31769
FBgn0262937	CG9139	Rabaptin-5-associated exchange factor for Rab5 ortholog (H. sapiens)	Rabex-5	7.31769
FBgn0031119	CG1812	-	CG1812	7.31769
FBgn0036614	CG4925	-	CG4925	7.31769
FBgn0034271	CG4996	-	CG4996	7.31769
FBgn0033166	CG11166	ELL-associated factor	Eaf	7.31769
FBgn0053129	CG33129	-	CG33129	7.31769
FBgn0039451	CG6420	-	CG6420	7.31769
FBgn0263006	CG3725	Calcium ATPase at 60A	Ca-P60A	7.31769
FBgn0011672	CG3671	Malvolio	Mvl	7.31769
FBgn0034237	CG4878	eIF3-S9	eIF3-S9	7.31769
FBgn0000063	CG7643	altered disjunction	ald	7.31769
FBgn0010217	CG11154	ATP synthase-beta	ATPsyn-beta	7.31769
FBgn0015239	CG7199	Hormone-receptor-like in 78	Hr78	7.31769
FBgn0039117	CG10210	twister	tst	7.31769
FBgn0028538	CG7578	Sec71 ortholog (S. cerevisiae)	Sec71	7.31769
FBgn0020379	CG6312	Rfx	Rfx	7.31769
FBgn0015544	CG13570	spaghetti	spag	7.31769
FBgn0029925	CG3040	-	CG3040	7.31769
FBgn0052423	CG32423	alan shepard	shep	7.31769
FBgn0004432	CG9916	Cyclophilin 1	Cyp1	7.31769
FBgn0036814	CG14073	-	CG14073	7.31769
FBgn0039944	CG17162	-	CG17162	7.31769
FBgn0001179	CG8019	haywire	hay	7.31769
FBgn0031950	CG14536	Homocysteine-induced endoplasmic reticulum protein	Herp	7.31769
FBgn0026620	CG9765	transforming acidic coiled-coil protein	tacc	7.32683
FBgn0003074	CG8251	Phosphoglucose isomerase	Pgi	7.32683
FBgn0023143	CG1782	Ubiquitin activating enzyme 1	Uba1	7.33471
FBgn0011703	CG5371	Ribonucleoside diphosphate reductase large subunit	RnrL	7.33471
FBgn0031047	CG14213	Required for cell differentiation 1 ortholog	Rcd-1	7.33471
FBgn0050185	CG30185	-	CG30185	7.37737
FBgn0262603	CG2095	sec8	sec8	7.37737
FBgn0051388	CG31388	-	CG31388	7.37737
FBgn0033183	CG1620	-	CG1620	7.37737
FBgn0002707	CG3697	meiotic 9	mei-9	7.37737
FBgn0051673	CG31673	-	CG31673	7.37737
FBgn0052138	CG32138	-	CG32138	7.37737
FBgn0023441	CG8205	fusilli	fus	7.37737
FBgn0002183	CG1828	dre4	dre4	7.37737
FBgn0037911	CG10898	-	CG10898	7.37737
FBgn0021944	CG3433	Coproporphyrinogen oxidase	Coprox	7.37737
FBgn0052138	CG32138	-	CG32138	7.37737
FBgn0030912	CG6023	-	CG6023	7.37737
FBgn0003423	CG1417	sluggish A	slgA	7.37737
FBgn0039003	CG4917	wolfram syndrome 1	wfs1	7.37737
FBgn0086444	CG10689	lethal (2) 37Cb	l(2)37Cb	7.37737
FBgn0038768	CG4936	-	CG4936	7.37737
FBgn0017577	CG4082	Minichromosome maintenance 5	Mcm5	7.37737
FBgn0261243	CG1009	Puromycin sensitive aminopeptidase	Psa	7.45445
FBgn0025807	CG3945	Rad9	Rad9	7.45445
FBgn0086355	CG2171	Triose phosphate isomerase	Tpi	7.5017
FBgn0010173	CG9633	Replication Protein A 70	RpA-70	7.5017
FBgn0010213	CG8905	Superoxide dismutase 2 (Mn)	Sod2	7.5017
FBgn0040079	CG4132	pkaap	pkaap	7.5017
FBgn0052676	CG32676	-	CG32676	7.5017
FBgn0027529	CG8920	-	CG8920	7.5017
FBgn0039714	CG7816	-	CG7816	7.5017
FBgn0024698	CG10110	Cleavage and polyadenylation specificity factor 160	Cpsf160	7.53145
FBgn0038721	CG16718	-	CG16718	7.53145
FBgn0020388	CG4107	Gcn5 ortholog	Gcn5	7.53145
FBgn0034420	CG10737	-	CG10737	7.55423
FBgn0004654	CG3724	Phosphogluconate dehydrogenase	Pgd	7.55432
FBgn0011656	CG1429	Myocyte enhancer factor 2	Mef2	7.55432
FBgn0026056	CG11622	Ral interacting protein	Rlip	7.55432
FBgn0036493	CG7255	-	CG7255	7.56185
FBgn0036135	CG7636	mitochondrial ribosomal protein L2	mRpL2	7.56185
FBgn0037632	CG8351	Tcp-1eta	Tcp-1eta	7.56185
FBgn0026738	CG7857	-	CG7857	7.56185
FBgn0031952	CG7134	cdc14	cdc14	7.56949
FBgn0036516	CG7656	-	CG7656	7.56949
FBgn0040777	CG14767	-	CG14767	7.56949
FBgn0024314	CG5105	Phospholipase A2 activator protein	Plap	7.63647
FBgn0038683	CG11779	-	CG11779	7.63647
FBgn0030268	CG1453	Kinesin-like protein at 10A	Klp10A	7.63647
FBgn0086687	CG5887	desat1	desat1	7.63647
FBgn0035064	CG16912	mitochondrial tyrosyl-tRNA synthetase	Aats-tyr-m	7.63647
FBgn0035964	CG4665	Dihydropteridine reductase	Dhpr	7.63647
FBgn0022343	CG3760	-	CG3760	7.67724
FBgn0052486	CG32486	-	CG32486	7.67724
FBgn0030142	CG3004		Lst8	7.67724
FBgn0037492	CG10050	-	CG10050	7.67724
FBgn0037368	CG1239	-	CG1239	7.67724
FBgn0041781	CG4636	SCAR	SCAR	7.67724
FBgn0017429	CG5989	-	CG5989	7.67724
FBgn0001108	CG9206	Glued	Gl	7.67724
FBgn0027561	CG18659	-	CG18659	7.67724
FBgn0033673	CG8298	-	CG8298	7.67724
FBgn0036136	CG6233	Ubiquitin fusion-degradation 1-like	Ufd1-like	7.67724
FBgn0020766	CG13348	Phenylalanyl-tRNA synthetase	Aats-phe	7.67724
FBgn0029912	CG4557	-	CG4557	7.67724
FBgn0027548	CG2910	spenito	nito	7.67724
FBgn0039714	CG7816	-	CG7816	7.67724
FBgn0031189	CG14618	-	CG14618	7.67724
FBgn0036316	CG10960	-	CG10960	7.67724
FBgn0015286	CG2849	Ras-like protein A	Rala	7.67856
FBgn0003028	CG6824	ovo	ovo	7.67856
FBgn0027603	CG12359	Ulp1	Ulp1	7.67856
FBgn0027497	CG1098	MLF1-adaptor molecule	Madm	7.67856
FBgn0037922	CG14711	-	CG14711	7.67856
FBgn0052100	CG32100	-	CG32100	7.67856
FBgn0011207	CG3959	pelota	pelo	7.67856
FBgn0035039	CG3608	-	CG3608	7.67856
FBgn0030320	CG2247	-	CG2247	7.67856
FBgn0261238	CG1070	Alhambra	Alh	7.67856
FBgn0024993	CG2662	-	CG2662	7.67856
FBgn0031598	CG3338	-	CG3338	7.67856
FBgn0036671	CG9951	-	CG9951	7.67856
FBgn0036843	CG6812	-	CG6812	7.67856
FBgn0020756	CG6768	DNA polymerase ε	DNApol-ε	7.67856
FBgn0262125	CG1250	Sec23 ortholog (S. cerevisiae)	Sec23	7.67856
FBgn0025836	CG40494	Rho GTPase activating protein at 1A	RhoGAP1A	7.67856
FBgn0035969	CG4476	-	CG4476	7.67856
FBgn0037561	CG9630	-	CG9630	7.67856
FBgn0037108	CG11306	-	CG11306	7.67856
FBgn0014906	CG3488	alpha/beta hydrolase2	Hydr2	7.68179
FBgn0004391	CG9198	shattered	shtd	7.68179
FBgn0039068	CG13827	-	CG13827	7.68179
FBgn0035944	CG5021	-	CG5021	7.69552
FBgn0030391	CG1900	Rab40	Rab40	7.69552
FBgn0033232	CG12159	-	CG12159	7.70915
FBgn0033993	CG8089	-	CG8089	7.70915
FBgn0030400	CG11138	-	CG11138	7.70915
FBgn0000256	CG3399	cappuccino	capu	7.70915
FBgn0023169	CG3051	SNF1A/AMP-activated protein kinase	SNF1A	7.70915
FBgn0032194	CG4901	-	CG4901	7.70915
FBgn0019925	CG6202	Surfeit 4	Surf4	7.70915
FBgn0031947	CG7154	-	CG7154	7.70915
FBgn0010317	CG10308	Cyclin J	CycJ	7.70915
FBgn0031566	CG2818	-	CG2818	7.70915
FBgn0000454	CG9285	Dipeptidase B	Dip-B	7.70915
FBgn0086785	CG10711	Vacuolar protein sorting 36	Vps36	7.70915
FBgn0015622	CG11958	Calnexin 99A	Cnx99A	7.70915
FBgn0037592	CG11737	-	CG11737	7.70915
FBgn0259876	CG34438	-	Cap-G	7.70915
FBgn0261710	CG17255	no circadian temperature entrainment	nocte	7.70915
FBgn0025571	CG5836	Splicing factor 1	SF1	7.70915
FBgn0003415	CG9936	skuld	skd	7.70915
FBgn0025830	CG5859	Integrator 8	IntS8	7.70915
FBgn0038961	CG13850	-	CG13850	7.71063
FBgn0028473	CG8801	-	CG8801	7.71063
FBgn0015781	CG6009	Pyrroline 5-carboyxlate reductase	P5cr	7.72877
FBgn0003742	CG10128	transformer 2	tra2	7.72965
FBgn0053100	CG33100	eIF4E-Homologous Protein	4EHP	7.72965
FBgn0034643	CG10321	-	CG10321	7.72965
FBgn0024326	CG9738	MAP kinase kinase 4	Mkk4	7.73585
FBgn0004380	CG10642	Kinesin-like protein at 64D	Klp64D	7.73585
FBgn0004875	CG10847	encore	enc	7.73585
FBgn0026059	CG31045	Myosin heavy chain-like	Mhcl	7.73585
FBgn0036290	CG10638	-	CG10638	7.73585
FBgn0015565	CG44402	yin	yin	7.75092
FBgn0038740	CG4562	-	CG4562	7.75092
FBgn0035867	CG13671	-	CG13671	7.75411
FBgn0037606	CG8032	-	CG8032	7.75411
FBgn0037741	CG16908	-	CG16908	7.75411
FBgn0011826	CG9842	Protein phosphatase 2B at 14D	Pp2B-14D	7.75411
FBgn0035877	CG7083	-	CG7083	7.75411
FBgn0010222	CG18466	NAD-dependent methylenetetrahydrofolate dehydrogenase	Nmdmc	7.75411
FBgn0039450	CG5484	-	CG5484	7.75411
FBgn0026239	CG31043	GUK-holder	gukh	7.75411
FBgn0003751	CG5619	trunk	trk	7.75411
FBgn0039358	CG5028	-	CG5028	7.75411
FBgn0031317	CG5118	-	CG5118	7.75411
FBgn0033631	CG9027	Superoxide dismutase 3	Sod3	7.75411
FBgn0024238	CG8649	Fimbrin	Fim	7.75411
FBgn0038039	CG5196	-	CG5196	7.75705
FBgn0261797	CG7507	Dynein heavy chain 64C	Dhc64C	7.75705
FBgn0038950	CG5382	-	CG5382	7.75705
FBgn0039141	CG5977	spastin	spas	7.75705
FBgn0031661	CG8890	GDP-mannose 4,6-dehydratase	Gmd	7.75705
FBgn0028360	CG32742	lethal (1) G0148	l(1)G0148	7.75705
FBgn0029157	CG6238	slingshot	ssh	7.76322
FBgn0037842	CG6567	-	CG6567	7.78347
FBgn0026149	CG17252	BCL7-like	BCL7-like	7.78347
FBgn0035229	CG7852	-	CG7852	7.84395
FBgn0261239	CG8676	Hormone receptor-like in 39	Hr39	7.84395
FBgn0024187	CG8110	sunday driver	syd	7.84395
FBgn0021873	CG9491	PDZ domain-containing guanine nucleotide exchange factor	PDZ-GEF	7.84395
FBgn0035205	CG2469	-	CG2469	7.84395
FBgn0035227	CG12090	-	CG12090	7.84668
FBgn0038947	CG7073	Sar1 ortholog (S. cerevisiae)	Sar1	7.84668
FBgn0002552	CG11770	lines	lin	7.84668
FBgn0038552	CG18012	-	CG18012	7.84668
FBgn0033272	CG8707	Ras-related GTP binding C/D ortholog (H. sapiens)	RagC-D	7.84668
FBgn0050481	CG30481	mitochondrial ribosomal protein L53	mRpL53	7.84668
FBgn0061515	CG6513	endosulfine	endos	7.84668
FBgn0036448	CG9311	myopic	mop	7.84668
FBgn0086757	CG4840	centrosomin's beautiful sister	cbs	7.84668
FBgn0036301	CG4069	-	CG4069	7.84668
FBgn0053505	CG33505	U3 small nuclear riboprotein factor 55K	U3-55K	7.84668
FBgn0014930	CG2846	-	CG2846	7.84668
FBgn0016070	CG5263	smaug	smg	7.84668
FBgn0013750	CG8156	ADP ribosylation factor at 51F	Arf51F	7.86216
FBgn0000559	CG2238	Elongation factor 2b	Ef2b	7.86216
FBgn0031659	CG14043	-	CG14043	7.86216
FBgn0038301	CG6654	-	CG6654	7.86216
FBgn0033339	CG8266	sec31	sec31	7.86216
FBgn0013531	CG18780	Mediator complex subunit 20	MED20	7.86216
FBgn0032195	CG4908	-	CG4908	7.86594
FBgn0260049	CG10724	flare	flr	7.86594
FBgn0032016	CG7818	-	CG7818	7.86594
FBgn0262114	CG42236	Ran-binding protein M	RanBPM	7.86594
FBgn0025635	CG17829	-	CG17829	7.86594
FBgn0003023	CG12743	ovarian tumor	otu	7.86594
FBgn0033716	CG8493	Deneddylase 1	Den1	7.86594
FBgn0035036	CG4707	-	CG4707	7.86594
FBgn0003301	CG9533	rutabaga	rut	7.86594
FBgn0038053	CG18549	-	CG18549	7.86594
FBgn0031874	CG13775	-	CG13775	7.86594
FBgn0016038	CG17828	modifier of rudimentary	mod(r)	7.87227
FBgn0067102	CG6437	Ceramide glucosyltransferase	GlcT-1	7.87227
FBgn0034249	CG6477	Rho GTPase activating protein at 54D	RhoGAP54D	7.89006
FBgn0039348	CG4673	Npl4 ortholog	Npl4	7.89006
FBgn0015621	CG3642	Clipper	Clp	7.89006
FBgn0030995	CG7914	-	CG7914	7.89006
FBgn0016701	CG4921	Rab4	Rab4	7.89006
FBgn0000140	CG6875	abnormal spindle	asp	7.89006
FBgn0033209	CG12107	-	CG12107	7.89006
FBgn0001189	CG3095	halfway	hfw	7.89006
FBgn0032820	CG31692	fructose-1,6-bisphosphatase	fbp	7.90047
FBgn0016070	CG5263	smaug	smg	7.90047
FBgn0020392	CG7436	N-myristoyl transferase	Nmt	7.94112
FBgn0036111	CG6391	Aps	Aps	7.94112
FBgn0000927	CG2707	female sterile (1) Young arrest	fs(1)Ya	7.94112
FBgn0024360	CG11418	-	CG11418	7.94112
FBgn0053056	CG33056	-	CG33056	7.97192
FBgn0004882	CG10868	oo18 RNA-binding protein	orb	7.97192
FBgn0029882	CG3226	-	CG3226	7.97192
FBgn0023529	CG2918	-	CG2918	7.97192
FBgn0002283	CG4195	lethal (3) 73Ah	l(3)73Ah	7.97192
FBgn0260748	CG5004	-	CG5004	7.97192
FBgn0039379	CG5886	-	CG5886	7.97192
FBgn0036574	CG16838	-	CG16838	7.97192
FBgn0039407	CG14544	-	CG14544	7.97192
FBgn0039338	CG4548	XNP	XNP	7.97192
FBgn0000416	CG12070	Saposin-related	Sap-r	7.97192
FBgn0021847	CG8325	lethal (2) k14710	l(2)k14710	7.97192
FBgn0038569	CG7218	-	CG7218	7.97192
FBgn0038223	CG8538	Aftiphilin	Afti	7.97192
FBgn0039461	CG5500	-	CG5500	7.97192
FBgn0037918	CG6791	-	CG6791	7.97192
FBgn0053116	CG33116	-	CG33116	7.97192
FBgn0031020	CG12202	Nat1	Nat1	7.97192
FBgn0024846	CG7393	p38b	p38b	7.97192
FBgn0033875	CG6357	-	CG6357	7.97192
FBgn0033562	CG6751	no child left behind	nclb	7.97192
FBgn0029893	CG14442	-	CG14442	7.97192
FBgn0015527	CG1685	penguin	pen	7.97192
FBgn0037718	CG8286	P58IPK	P58IPK	7.97192
FBgn0085484	CG34455	-	CG34455	8.04336
FBgn0011211	CG3612	bellwether	blw	8.04336
FBgn0016641	CG9856	Protein tyrosine phosphatase-ERK/Enhancer of Ras1	PTP-ER	8.04336
FBgn0015000	CG3469	beta subunit of type I geranylgeranyl transferase	betaggt-I	8.04336
FBgn0036770	CG5485	Prestin	Prestin	8.04336
FBgn0032047	CG13088	-	CG13088	8.04336
FBgn0030241	CG11207	fascetto	feo	8.04336
FBgn0261808	CG31299	curled	cu	8.04336
FBgn0003475	CG10076	spire	spir	8.04336
FBgn0038989	CG6937	-	CG6937	8.04336
FBgn0037808	CG6303	Bruce	Bruce	8.05049
FBgn0030672	CG9281	-	CG9281	8.05049
FBgn0022382	CG15862	cAMP-dependent protein kinase R2	Pka-R2	8.05049
FBgn0026206	CG12218	mei-P26	mei-P26	8.06022
FBgn0028582	CG8532	liquid facets	lqf	8.06022
FBgn0038787	CG4360	-	CG4360	8.06022
FBgn0051522	CG31522	-	CG31522	8.06748
FBgn0034816	CG3085	-	CG3085	8.06748
FBgn0261532	CG7212	cadmus	cdm	8.07074
FBgn0031473	CG3104	-	CG3104	8.07074
FBgn0037538	CG3223	-	CG3223	8.07074
FBgn0032633	CG6860	Leucine-rich-repeats and calponin homology domain protein	Lrch	8.07074
FBgn0051716	CG31716	Cnot 4 homologue	Cnot4	8.07074
FBgn0031635	CG15626	-	CG15626	8.07074
FBgn0030289	CG1597	-	CG1597	8.07074
FBgn0029525	CG18273	-	CG18273	8.07074
FBgn0003041	CG8114	pebble	pbl	8.07244
FBgn0011236	CG5575	ken and barbie	ken	8.07244
FBgn0030466	CG15744	-	CG15744	8.07244
FBgn0039215	CG6695	-	CG6695	8.07244
FBgn0003459	CG3836	stonewall	stwl	8.07244
FBgn0023395	CG9594	Chd3	Chd3	8.07244
FBgn0015239	CG7199	Hormone-receptor-like in 78	Hr78	8.07244
FBgn0003514	CG3595	spaghetti squash	sqh	8.07986
FBgn0053138	CG33138	1,4-Alpha-Glucan Branching Enzyme	AGBE	8.07986
FBgn0027090	CG10506	Glutaminyl-tRNA synthetase	Aats-gln	8.07986
FBgn0003071	CG4001	Phosphofructokinase	Pfk	8.07986
FBgn0037622	CG8202	-	CG8202	8.07986
FBgn0033714	CG8487	gartenzwerg	garz	8.07986
FBgn0053213	CG33213	-	CG33213	8.07986
FBgn0033392	CG8027	-	CG8027	8.07986
FBgn0050183	CG30183	-	CG30183	8.07986
FBgn0028515	CG4930	Endonuclease G inhibitor	EndoGI	8.07986
FBgn0024291	CG5216	Sir2	Sir2	8.07986
FBgn0032002	CG8353	-	CG8353	8.07986
FBgn0052133	CG32133	-	ptip	8.11965
FBgn0034029	CG8190	eIF2B-gamma	eIF2B-gamma	8.12066
FBgn0036668	CG9715	-	CG9715	8.12066
FBgn0031607	CG15440	-	CG15440	8.12214
FBgn0000247	CG31037	claret	ca	8.12214
FBgn0031286	CG3862	-	CG3862	8.12214
FBgn0041004	CG17715	-	CG17715	8.14248
FBgn0040294	CG4909	Plenty of SH3s	POSH	8.14897
FBgn0034181	CG8963	-	CG8963	8.14897
FBgn0037024	CG4365	-	CG4365	8.14897
FBgn0002466	CG10522	sticky	sti	8.14897
FBgn0037960	CG6965	methuselah-like 5	mthl5	8.14897
FBgn0033189	CG2140	Cytochrome b5	Cyt-b5	8.14897
FBgn0023129	CG3705	astray	aay	8.14897
FBgn0016038	CG17828	modifier of rudimentary	mod(r)	8.14897
FBgn0032147	CG4026	Inositol 1,4,5-triphosphate kinase 1	IP3K1	8.14897
FBgn0039223	CG5805	-	CG5805	8.14897
FBgn0038578	CG7957	Mediator complex subunit 17	MED17	8.14897
FBgn0001218	CG4147	Heat shock 70-kDa protein cognate 3	Hsc70-3	8.14897
FBgn0034009	CG8155	-	CG8155	8.14897
FBgn0003371	CG2621	shaggy	sgg	8.14897
FBgn0031060	CG14231	-	CG14231	8.14897
FBgn0031263	CG2789	-	CG2789	8.14897
FBgn0027513	CG8262	anastral spindle 2	ana2	8.14897
FBgn0033751	CG8818	-	CG8818	8.14897
FBgn0033451	CG1665	-	CG1665	8.36816
FBgn0262801	CG2358	twisted bristles roughened eye	twr	8.36816
FBgn0000370	CG8669	cryptocephal	crc	8.36816
FBgn0035911	CG6638	-	CG6638	8.36816
FBgn0035206	CG9186	-	CG9186	8.36816
FBgn0003483	CG3158	spindle E	spn-E	8.36816
FBgn0017549	CG8418	Ras-related protein interacting with calmodulin	Ric	8.36816
FBgn0036332	CG11261	-	CG11261	8.36816
FBgn0039156	CG6178	-	CG6178	8.36816
FBgn0043069	CG31447	Misexpression suppressor of KSR 4	MESK4	8.36816
FBgn0004237	CG12749	Heterogeneous nuclear ribonucleoprotein at 87F	Hrb87F	8.36816
FBgn0031115	CG11710	-	CG11710	8.36816
FBgn0052549	CG32549	-	CG32549	8.36816
FBgn0028538	CG7578	Sec71 ortholog (S. cerevisiae)	Sec71	8.36816
FBgn0035462	CG1120	Integrator 10	IntS10	8.36816
FBgn0053193	CG33193	salvador	sav	8.39731
FBgn0004649	CG1372	yolkless	yl	8.56856
FBgn0030052	CG12065	-	CG12065	8.56856
FBgn0032880	CG9318	-	CG9318	8.56856
FBgn0035283	CG12024	-	CG12024	8.56856
FBgn0000413	CG5102	daughterless	da	8.56856
FBgn0035720	CG10077	-	CG10077	8.56856
FBgn0031003	CG7889	-	CG7889	8.56856
FBgn0033549	CG12936	-	mms4	8.56856
FBgn0003278	CG4033	RNA polymerase I 135kD subunit	RpI135	8.56856
FBgn0263006	CG3725	Calcium ATPase at 60A	Ca-P60A	8.56856
FBgn0032499	CG6116	UV-resistance associated gene	Uvrag	8.56856
FBgn0028327	CG32701	lethal (1) G0320	l(1)G0320	8.56856
FBgn0036099	CG11811	-	CG11811	8.56856
FBgn0033636	CG10897	toutatis	tou	8.56856
FBgn0039674	CG1907	-	CG1907	8.56856
FBgn0032361	CG6488	-	CG6488	8.56856
FBgn0052076	CG32076	Alpha 3 glucosyltransferase	Alg10	8.56856
FBgn0030316	CG11695	-	CG11695	8.61651
FBgn0039381	CG17370	Signal peptide peptidase-like	SppL	8.61651
FBgn0021761	CG4579	Nucleoporin 154kD	Nup154	8.61651
FBgn0036844	CG14080	Mitogen-activated protein kinase phosphatase 3	Mkp3	8.61651
FBgn0032135	CG3881	GlcAT-S	GlcAT-S	8.61651
FBgn0051536	CG44193	Chondrocyte-derived ezrin-like domain containing protein ortholog (H. sapiens)	Cdep	8.61651
FBgn0010309	CG10739	pigeon	pigeon	8.61651
FBgn0013435	CG1362	cdc2-related-kinase	cdc2rk	8.61651
FBgn0032032	CG17294	-	CG17294	8.61651
FBgn0035436	CG12016	-	CG12016	8.61651
FBgn0037105	CG7169	S1P	S1P	8.61651
FBgn0034390	CG15093	-	CG15093	8.61651
FBgn0027504	CG8878	-	CG8878	8.61651
FBgn0039405	CG14550	-	CG14550	8.61651
FBgn0037070	CG11309	-	CG11309	8.61651
FBgn0034897	CG11299	Sestrin	Sesn	8.61651
FBgn0032474	CG9828	DnaJ homolog	DnaJ-H	8.61651
FBgn0037137	CG7421	Nopp140	Nopp140	8.61651
FBgn0027615	CG6404	-	CG6404	8.61651
FBgn0031191	CG14617	-	Cp110	8.61651
FBgn0035473	CG14981	maggie	mge	8.61651
FBgn0086695	CG2669	humpty dumpty	hd	8.61651
FBgn0061476	CG18729	zwilch	zwilch	8.61651
FBgn0003742	CG10128	transformer 2	tra2	8.61651
FBgn0032341	CG6192	-	Reps	8.63127
FBgn0086371	CG9829	poly	poly	8.63127
FBgn0025469	CG8717	saliva	slv	8.63127
FBgn0029861	CG3815	-	CG3815	8.67082
FBgn0025637	CG16983	skpA	skpA	8.67082
FBgn0038191	CG9925	-	CG9925	8.67082
FBgn0034368	CG5482	-	CG5482	8.67593
FBgn0250757	CG42235	-	CG42235	8.67593
FBgn0031213	CG11372	galectin	galectin	8.67593
FBgn0025700	CG5885	-	CG5885	8.67593
FBgn0053129	CG33129	-	CG33129	8.67593
FBgn0030500	CG9938	Ndc80	Ndc80	8.69089
FBgn0261722	CG6151	flower	fwe	8.6976
FBgn0053129	CG33129	-	CG33129	8.6976
FBgn0035083	CG2803	Troponin C-akin-1	Tina-1	8.74049
FBgn0000181	CG3644	bicaudal	bic	8.74049
FBgn0038424	CG17565	-	CG17565	8.74049
FBgn0020261	CG3291	pacman	pcm	8.74049
FBgn0028421	CG11759	Kinesin associated protein 3	Kap3	8.74049
FBgn0053139	CG33139	Ranbp11	Ranbp11	8.74049
FBgn0041585	CG11430	olf186-F	olf186-F	8.74049
FBgn0037350	CG2911	-	CG2911	8.74049
FBgn0030695	CG8995	Peptidoglycan recognition protein LE	PGRP-LE	8.74049
FBgn0086347	CG7438	Myosin 31DF	Myo31DF	8.74049
FBgn0027084	CG12141	Lysyl-tRNA synthetase	Aats-lys	8.74049
FBgn0034062	CG8388	-	CG8388	8.74049
FBgn0032246	CG5168	-	CG5168	8.74049
FBgn0086899	CG34412	Tousled-like kinase	tlk	8.74049
FBgn0030066	CG1885	-	CG1885	8.74049
FBgn0003028	CG6824	ovo	ovo	8.74049
FBgn0011802	CG6539	Gemin3	Gem3	8.74049
FBgn0033468	CG1418	-	CG1418	8.74049
FBgn0053123	CG33123	-	CG33123	8.74049
FBgn0033473	CG12128	-	CG12128	8.74049
FBgn0037612	CG8112	-	CG8112	8.74049
FBgn0032923	CG9248	-	CG9248	8.74049
FBgn0033434	CG1902	-	CG1902	8.74049
FBgn0261436	CG18143	Dihydropterin deaminase	DhpD	8.74049
FBgn0014092	CG4278	-	CG4278	8.74049
FBgn0033846	CG6061	Myb-interacting protein 120	mip120	8.7635
FBgn0023526	CG2865	-	CG2865	8.7635
FBgn0036915	CG7757	Precursor RNA processing 3	Prp3	8.7635
FBgn0262081	CG42317	C-terminal Src kinase	Csk	8.7635
FBgn0000414	CG9695	Disabled	Dab	8.7635
FBgn0011606	CG8590	Kinesin-like protein at 3A	Klp3A	8.7635
FBgn0037623	CG9801	-	CG9801	8.7635
FBgn0035498	CG14991	Fermitin 1	Fit1	8.7635
FBgn0011745	CG6174	Actin-related protein 1	Arp1	8.7635
FBgn0029094	CG9383	anti-silencing factor 1	asf1	8.7635
FBgn0003527	CG8592	stand still	stil	8.7635
FBgn0025835	CG17707	-	CG17707	8.7635
FBgn0037240	CG1084	Contactin	Cont	8.89216
FBgn0027358	CG17767	Translocase of inner membrane 9b	Tim9b	8.89216
FBgn0029801	CG15771	-	CG15771	8.89216
FBgn0036334	CG11267	-	CG11267	8.89216
FBgn0033088	CG3271	Post-GPI attachment to proteins 3 ortholog (H. sapiens)	PGAP3	8.89216
FBgn0038220	CG12207	-	CG12207	8.89216
FBgn0262468	CG5269	vibrator	vib	8.89216
FBgn0263251	CG11989	variable nurse cells	vnc	8.89216
FBgn0000055	CG3481	Alcohol dehydrogenase	Adh	8.89216
FBgn0014427	CG11899	-	CG11899	8.91563
FBgn0034946	CG3065	-	CG3065	8.91563
FBgn0036760	CG5567	-	CG5567	8.91563
FBgn0033529	CG17765	-	CG17765	8.91563
FBgn0260444	CG18616	-	CG18616	8.91563
FBgn0029894	CG14440	-	CG14440	8.91563
FBgn0037636	CG9821	-	CG9821	8.91563
FBgn0035375	CG2103	polypeptide GalNAc transferase 6	pgant6	8.91563
FBgn0026060	CG4317	Multiple inositol polyphosphate phosphatase 2	Mipp2	8.91563
FBgn0011705	CG9552	rolling stone	rost	8.91563
FBgn0001324	CG8491	kohtalo	kto	8.91563
FBgn0260003	CG34157	Dystrophin	Dys	8.91563
FBgn0053523	CG33523	-	CG33523	8.91563
FBgn0035518	CG15011	-	CG15011	8.91563
FBgn0039790	CG2246	-	CG2246	8.91563
FBgn0022343	CG3760	-	CG3760	8.91563
FBgn0031611	CG17840	-	CG17840	8.91563
FBgn0039004	CG6958	Nucleoporin 133kD	Nup133	8.91563
FBgn0020370	CG3991	tripeptidyl-peptidase II	TppII	8.91563
FBgn0004419	CG4916	maternal expression at 31B	me31B	8.91563
FBgn0035285	CG12025	-	CG12025	8.91563
FBgn0028691	CG10230	Regulatory particle non-ATPase 9	Rpn9	8.91563
FBgn0013987	CG3086	MAP kinase activated protein-kinase-2	MAPk-Ak2	8.91563
FBgn0036837	CG18135	-	CG18135	8.91563
FBgn0250789	CG1977	alpha Spectrin	alpha-Spec	8.91563
FBgn0004649	CG1372	yolkless	yl	8.91563
FBgn0262467	CG8885	Synthesis of cytochrome c oxidase	Scox	8.91563
FBgn0035892	CG7127	exo70	exo70	8.91563
FBgn0001215	CG9983	Heterogeneous nuclear ribonucleoprotein at 98DE	Hrb98DE	8.91563
FBgn0033259	CG11210	-	CG11210	8.91563
FBgn0037931	CG18476	-	CG18476	8.91563
FBgn0026433	CG9201	Grip128	Grip128	8.91563
FBgn0000556	CG8280	Elongation factor 1alpha48D	Ef1alpha48D	8.91563
FBgn0002921	CG5670	Na pump alpha subunit	Atpalpha	8.91563
FBgn0032782	CG9994	Rab9	Rab9	8.91563
FBgn0039920	CG11360	-	CG11360	8.91563
FBgn0036958	CG17233	-	CG17233	8.91563
FBgn0032120	CG33298	-	CG33298	8.9162
FBgn0015903	CG5393	apontic	apt	8.9162
FBgn0031997	CG8455	Post-GPI attachment to proteins 5 ortholog (H. sapiens)	PGAP5	8.9162
FBgn0031421	CG9867	EGF-domain O-GlcNAc transferase	Eogt	8.9162
FBgn0035689	CG7376	-	CG7376	8.9162
FBgn0000667	CG4376	alpha actinin	Actn	8.92118
FBgn0040918	CG3576	schlank	schlank	8.92118
FBgn0033038	CG7791	-	CG7791	8.92118
FBgn0010314	CG3738	Cyclin-dependent kinase subunit 30A	Cks30A	8.92118
FBgn0053523	CG33523	-	CG33523	8.92118
FBgn0015568	CG1031	alpha-Esterase-1	alpha-Est1	8.92118
FBgn0036564	CG5241	Taspase 1	Taspase 1	8.92118
FBgn0085437	CG34408	-	CG34408	8.92118
FBgn0002723	CG1705	Methoprene-tolerant	Met	8.92118
FBgn0033229	CG12822	-	CG12822	8.92118
FBgn0031604	CG15433	Elongator complex protein 3	Elp3	8.92118
FBgn0036396	CG17359	-	CG17359	8.92118
FBgn0032444	CG5525	-	CG5525	8.92118
FBgn0031392	CG7263	Apoptosis inducing factor	AIF	8.92118
FBgn0001941	CG9078	infertile crescent	ifc	8.92118
FBgn0250786	CG3733	Chromodomain-helicase-DNA-binding protein 1	Chd1	8.92118
FBgn0036240	CG6928	-	CG6928	8.92118
FBgn0039696	CG7837	-	CG7837	8.92118
FBgn0037541	CG2747	-	CG2747	8.92118
FBgn0003862	CG8651	trithorax	trx	8.92118
FBgn0040268	CG10123	Topoisomerase 3alpha	Top3alpha	8.92118
FBgn0036254	CG5645	-	CG5645	8.92118
FBgn0051935	CG31935	-	CG31935	8.92118
FBgn0033187	CG2144	-	CG2144	8.92118
FBgn0036805	CG4108	Chmp1	Chmp1	8.92118
FBgn0044049	CG6736	Insulin-like peptide 4	Ilp4	8.92118
FBgn0038118	CG7855	timeout	timeout	8.92118
FBgn0000008	CG6741	arc	a	8.92118
FBgn0261850	CG9433	Xeroderma pigmentosum D ortholog (H. sapiens)	Xpd	8.92118
FBgn0034259	CG6459	-	P32	8.92118
FBgn0003159	CG2841	proximal to raf	ptr	8.92118
FBgn0032587	CG5953	-	CG5953	8.92118
FBgn0032223	CG5034	GATAd	GATAd	8.92118
FBgn0040305	CG3743	Metal response element-binding Transcription Factor-1	MTF-1	8.92118
FBgn0024194	CG11495	rasp	rasp	8.92118
FBgn0033273	CG2183	-	CG2183	8.92118
FBgn0023513	CG14803	-	CG14803	8.92118
FBgn0004509	CG10772	Furin 1	Fur1	8.93448
FBgn0028670	CG18617	Vacuolar H[+] ATPase 100kD subunit 2	Vha100-2	8.93448
FBgn0015924	CG4280	croquemort	crq	8.93448
FBgn0033813	CG12765	fates-shifted	fsd	8.93501
FBgn0013773	CG10240	Cyp6a22	Cyp6a22	8.93501
FBgn0024958	CG4900	Iron regulatory protein 1A	Irp-1A	8.93501
FBgn0015299	CG8396	Single stranded-binding protein c31A	Ssb-c31a	8.93501
FBgn0053158	CG33158	-	CG33158	8.93501
FBgn0037076	CG12972	earthbound 2	ebd2	8.94867
FBgn0045823	CG16707	visgun	vsg	8.94867
FBgn0033890	CG13350	-	Ctf4	8.94867
FBgn0033210	CG1406	U2A	U2A	8.94867
FBgn0036918	CG7770	-	CG7770	8.94867
FBgn0026634	CG6177	ldlCp-related protein	ldlCp	8.94867
FBgn0025455	CG6292	Cyclin T	CycT	8.94867
FBgn0086736	CG5169	Germinal centre kinase III	GckIII	8.94867
FBgn0030761	CG9784	-	CG9784	8.97568
FBgn0039634	CG11874	alpha Mannosidase Ib	alpha-Man-Ib	8.97568
FBgn0026597	CG7926	Axin	Axn	8.97568
FBgn0052452	CG32452	-	CG32452	8.97568
FBgn0034313	CG5726	-	CG5726	8.97568
FBgn0051216	CG31216	Nicotinamide amidase	Naam	8.97568
FBgn0039125	CG5857	Ndc1 ortholog (S. cerevisiae)	Ndc1	8.97568
FBgn0040237	CG6815	belphegor	bor	8.97568
FBgn0030349	CG10353	-	CG10353	8.97568
FBgn0039110	CG10225	Ran binding protein 3	RanBP3	8.97848
FBgn0022349	CG1910	-	CG1910	8.97848
FBgn0030628	CG9114	-	CG9114	8.97848
FBgn0011586	CG1871	enhancer of rudimentary	e(r)	8.97848
FBgn0005671	CG17369	Vacuolar H[+]-ATPase 55kD subunit	Vha55	8.97848
FBgn0030877	CG7846	Actin-related protein 8	Arp8	8.98783
FBgn0033845	CG17064	mars	mars	8.98783
FBgn0025739	CG3346	partner of numb	pon	8.98783
FBgn0085444	CG34415	muscle wasted	mute	8.98815
FBgn0035833	CG7565	-	CG7565	8.98815
FBgn0004057	CG12529	Zwischenferment	Zw	8.98815
FBgn0037848	CG4591	Tetraspanin 86D	Tsp86D	8.98815
FBgn0004103	CG5650	Protein phosphatase 1 at 87B	Pp1-87B	8.98815
FBgn0037781	CG12812	Fancl	Fancl	8.99911
FBgn0259220	CG42320	Darkener of apricot	Doa	8.99911
FBgn0259985	CG8889	Metallophosphoesterase	Mppe	8.99911
FBgn0030598	CG9503	-	CG9503	8.99911
FBgn0052699	CG32699	-	CG32699	8.99911
FBgn0034420	CG10737	-	CG10737	8.99911
FBgn0030346	CG11802	-	CG11802	8.99911
FBgn0029970	CG17256	Nek2	Nek2	8.99911
FBgn0014133	CG1822	bifocal	bif	8.99911
FBgn0012034	CG9390	Acetyl Coenzyme A synthase	AcCoAS	8.99911
FBgn0014011	CG8556	Rac2	Rac2	8.99911
FBgn0030850	CG8408	Stasimon	stas	8.99911
FBgn0004838	CG10377	Heterogeneous nuclear ribonucleoprotein at 27C	Hrb27C	8.99911
FBgn0011217	CG7425	effete	eff	8.99911
FBgn0039632	CG1401	Cullin-5	Cul-5	8.99911
FBgn0026361	CG2916	Septin 5	2013-09-05	8.99911
FBgn0010280	CG5444	TBP-associated factor 4	Taf4	8.99911
FBgn0061515	CG6513	endosulfine	endos	8.99911
FBgn0002968	CG1634	Neuroglian	Nrg	8.99911
FBgn0037607	CG8036	-	CG8036	8.99911
FBgn0030753	CG4420	rings lost	rngo	8.99911
FBgn0261270	CG8553	Selenide,water dikinase	SelD	8.99911
FBgn0038344	CG5205	-	CG5205	8.99911
FBgn0261619	CG5119		pAbp	8.99911
FBgn0022338	CG5452	deoxyribonucleoside kinase	dnk	8.99911
FBgn0031752	CG9044	-	CG9044	8.99911
FBgn0260857	CG14084	-	Bet1	8.99911
FBgn0043456	CG4747	-	CG4747	9.00349
FBgn0023542	CG3460	Nonsense-mediated mRNA 3	Nmd3	9.00349
FBgn0010747	CG4659	Signal recognition particle protein 54k	Srp54k	9.00349
FBgn0263143	CG4771	vreteno	vret	9.00349
FBgn0000117	CG11579	armadillo	arm	9.00349
FBgn0032938	CG8671	-	CG8671	9.00349
FBgn0027549	CG7927	-	CG7927	9.00983
FBgn0001137	CG17610	gurken	grk	9.00983
FBgn0030932	CG6461	gamma-glutamyl transpeptidase	Ggt-1	9.00983
FBgn0025626	CG4281	-	CG4281	9.00983
FBgn0020510	CG9749	Abelson interacting protein	Abi	9.03659
FBgn0035047	CG3691	Painting of fourth	Pof	9.03659
FBgn0039654	CG14514	Brd8	Brd8	9.03659
FBgn0004435	CG17759	G protein alpha q subunit	Galphaq	9.03659
FBgn0030196	CG2222	Psf3	Psf3	9.03659
FBgn0031885	CG13778	Menin 1	Mnn1	9.03659
FBgn0053498	CG33498	-	CG33498	9.07164
FBgn0002524	CG4162	lace	lace	9.07164
FBgn0034704	CG6758	-	CG6758	9.07164
FBgn0039417	CG6073	-	CG6073	9.07164
FBgn0030096	CG9060	Zpr1	Zpr1	9.07164
FBgn0002607	CG2746	Ribosomal protein L19	RpL19	9.07164
FBgn0028974	CG32562	xmas-2	xmas-2	9.07164
FBgn0029798	CG4078	-	CG4078	9.07164
FBgn0037759	CG8526	-	CG8526	9.07164
FBgn0039450	CG5484	-	CG5484	9.07164
FBgn0029763	CG4165	-	CG4165	9.07164
FBgn0013799	CG8567	Deformed epidermal autoregulatory factor-1	Deaf1	9.07164
FBgn0020369	CG1489	Regulatory particle triple-A ATPase 6	Rpt6	9.07164
FBgn0038597	CG8064	-	CG8064	9.07164
FBgn0036666	CG9712	tumor suppressor protein 101	TSG101	9.07164
FBgn0011640	CG8597	lark	lark	9.07164
FBgn0067783	CG4241	alternative testis transcripts open reading frame A	att-ORFA	9.07164
FBgn0025839	CG3621	-	CG3621	9.07164
FBgn0032688	CG15160	-	CG15160	9.07164
FBgn0014467	CG6103	Cyclic-AMP response element binding protein B	CrebB	9.07164
FBgn0030465	CG15743	-	CG15743	9.07164
FBgn0033903	CG8323	-	CG8323	9.08338
FBgn0033402	CG2078	Myd88	Myd88	9.08338
FBgn0083940	CG34104	-	CG34104	9.08338
FBgn0038651	CG14299	-	CG14299	9.08338
FBgn0039731	CG15524	Spindle assembly abnormal 6 ortholog (C. elegans)	Sas-6	9.08338
FBgn0044323	CG7392	Connector of kinase to AP-1	Cka	9.08338
FBgn0087008	CG12238	enhancer of yellow 3	e(y)3	9.08338
FBgn0039170	CG13609	-	CG13609	9.11812
FBgn0028969	CG14813	delta-coatomer protein	deltaCOP	9.11812
FBgn0023097	CG5206	bonus	bon	9.11812
FBgn0040208	CG10229	Katanin 60	Kat60	9.11812
FBgn0027342	CG4626	frizzled 4	fz4	9.11812
FBgn0026602	CG1851	Ady43A	Ady43A	9.11812
FBgn0029957	CG12155	-	CG12155	9.11812
FBgn0033015	CG2682	d4	d4	9.11812
FBgn0263106	CG10578	DnaJ-like-1	DnaJ-1	9.11812
FBgn0030407	CG2543	-	CG2543	9.198
FBgn0039135	CG13603	-	CG13603	9.198
FBgn0027088	CG6778	Glycyl-tRNA synthetase	Aats-gly	9.198
FBgn0030739	CG13957	-	CG13957	9.198
FBgn0016038	CG17828	modifier of rudimentary	mod(r)	9.198
FBgn0039260	CG6369	Smg6	Smg6	9.198
FBgn0033917	CG8503	-	CG8503	9.198
FBgn0027621	CG3400	6-phosphofructo-2-kinase	Pfrx	9.198
FBgn0053095	CG33095	-	CG33095	9.198
FBgn0033075	CG12110	Phospholipase D	Pld	9.198
FBgn0028525	CG4249	crossover suppressor on 2 of Manheim	c(2)M	9.198
FBgn0031519	CG3326	-	CG3326	9.198
FBgn0004367	CG4252	meiotic 41	mei-41	9.198
FBgn0036239	CG5684	Pop2	Pop2	9.198
FBgn0037856	CG4674	-	CG4674	9.198
FBgn0030361	CG1492	-	CG1492	9.198
FBgn0011584	CG4758	Translocation protein 1	Trp1	9.29175
FBgn0030322	CG15220	-	CG15220	9.29175
FBgn0031052	CG14215	-	CG14215	9.29175
FBgn0043884	CG33106	multiple ankyrin repeats single KH domain	mask	9.29175
FBgn0005683	CG5354	pineapple eye	pie	9.29175
FBgn0030482	CG1673	-	CG1673	9.29175
FBgn0002791	CG3060	morula	mr	9.29175
FBgn0037515	CG3066	Serine protease 7	Sp7	9.29175
FBgn0030391	CG1900	Rab40	Rab40	9.29175
FBgn0033266	CG2160	Suppressor of Cytokine Signaling at 44A	Socs44A	9.29175
FBgn0034734	CG4554	-	CG4554	9.30465
FBgn0039830	CG1746	-	CG1746	9.30465
FBgn0004167	CG12008	karst	kst	9.30465
FBgn0003116	CG3461	prune	pn	9.30465
FBgn0262516	CG8743	transient receptor potential mucolipin	trpml	9.30465
FBgn0011586	CG1871	enhancer of rudimentary	e(r)	9.30465
FBgn0036710	CG6479	-	CG6479	9.30465
FBgn0031483	CG9641	-	CG9641	9.30465
FBgn0030738	CG9915	-	CG9915	9.30465
FBgn0045862	CG12878	barentsz	btz	9.30465
FBgn0030625	CG5877	-	CG5877	9.30465
FBgn0038128	CG15889	Ravus	Ravus	9.30465
FBgn0037847	CG6584	SelR	SelR	9.30465
FBgn0030170	CG2990	-	CG2990	9.30465
FBgn0015270	CG3041	Origin recognition complex subunit 2	Orc2	9.30465
FBgn0037044	CG10585	-	CG10585	9.30465
FBgn0032906	CG9273	Replication protein A2	RPA2	9.32053
FBgn0034936	CG2970	-	CG2970	9.32053
FBgn0035702	CG10147	-	CG10147	9.32053
FBgn0031815	CG9526	farjavit	frj	9.32053
FBgn0031405	CG4267		CG4267	9.32053
FBgn0052179	CG32179	Keren	Krn	9.32053
FBgn0037980	CG3313	-	CG3313	9.32053
FBgn0038499	CG31256	Brf	Brf	9.33262
FBgn0031126	CG1829	Cyp6v1	Cyp6v1	9.33262
FBgn0038524	CG7623	slalom	sll	9.34402
FBgn0000662	CG6315	female lethal d	fl(2)d	9.34402
FBgn0053523	CG33523	-	CG33523	9.34402
FBgn0002914	CG9045	Myb oncogene-like	Myb	9.34402
FBgn0035195	CG9128	Sac1	Sac1	9.34402
FBgn0032533	CG16888	-	CG16888	9.34402
FBgn0032017	CG7810	-	CG7810	9.34402
FBgn0014455	CG11654	Adenosylhomocysteinase at 13	Ahcy13	9.34402
FBgn0031376	CG10908	Derlin-1	Der-1	9.34402
FBgn0039349	CG4685	Succinic semialdehyde dehydrogenase	Ssadh	9.34402
FBgn0025355	CG7869	Suppressor of Under-Replication	SuUR	9.34402
FBgn0026059	CG31045	Myosin heavy chain-like	Mhcl	9.34402
FBgn0032512	CG9305	-	CG9305	9.34402
FBgn0030007	CG2263	-	CG2263	9.34402
FBgn0038401	CG5916	-	CG5916	9.34402
FBgn0030121	CG17446	-	Cfp1	9.34402
FBgn0010416	CG9984	TH1	TH1	9.34402
FBgn0032858	CG10949	-	CG10949	9.34402
FBgn0043001	CG15736	Chromatin accessibility complex 16kD protein	Chrac-16	9.34402
FBgn0036661	CG9705	-	CG9705	9.34402
FBgn0032859	CG10954	Actin-related protein 2/3 complex, subunit 2	Arpc2	9.34402
FBgn0034808	CG9896	-	CG9896	9.34402
FBgn0020306	CG9696	domino	dom	9.34402
FBgn0050349	CG30349	-	CG30349	9.34402
FBgn0086904	CG8759	Nascent polypeptide associated complex protein alpha subunit	Nacalpha	9.34402
FBgn0039635	CG11876	-	CG11876	9.34971
FBgn0031961	CG7102	-	CG7102	9.34971
FBgn0017581	CG17342	Lk6	Lk6	9.38908
FBgn0029992	CG2253	Upf2	Upf2	9.39472
FBgn0039635	CG11876	-	CG11876	9.39472
FBgn0033859	CG6197	-	CG6197	9.39472
FBgn0260789	CG12124	multi sex combs	mxc	9.39472
FBgn0039633	CG11873	-	CG11873	9.39472
FBgn0036038	CG18176	deflated	defl	9.39472
FBgn0039430	CG5455	-	CG5455	9.39472
FBgn0000578	CG15112	enabled	ena	9.39472
FBgn0051122	CG31122	-	CG31122	9.39472
FBgn0035024	CG11414	-	CG11414	9.39472
FBgn0001142	CG2718	Glutamine synthetase 1	Gs1	9.39472
FBgn0039714	CG7816	-	CG7816	9.39472
FBgn0039644	CG11897	-	CG11897	9.39472
FBgn0031051	CG12234	Ranbp21	Ranbp21	9.39472
FBgn0022764	CG8815	Sin3A	Sin3A	9.39472
FBgn0261786	CG5360	minus	mi	9.39472
FBgn0035312	CG15820	-	CG15820	9.45759
FBgn0031379	CG7289	-	CG7289	9.45759
FBgn0030510	CG12177	-	CG12177	9.45759
FBgn0032400	CG6770	-	CG6770	9.45759
FBgn0031877	CG10399	-	CG10399	9.45759
FBgn0031030	CG14217	Tao	Tao	9.45759
FBgn0029924	CG4586	-	CG4586	9.45759
FBgn0030314	CG11696	-	CG11696	9.45759
FBgn0030692	CG8470	mitochondrial ribosomal protein S30	mRpS30	9.45759
FBgn0051548	CG31548	-	CG31548	9.45759
FBgn0004914	CG9310	Hepatocyte nuclear factor 4	Hnf4	9.45759
FBgn0010280	CG5444	TBP-associated factor 4	Taf4	9.45759
FBgn0036919	CG7809	Grasp65	Grasp65	9.45759
FBgn0052380	CG32380	SMSr	SMSr	9.45759
FBgn0035388	CG2162	-	CG2162	9.45759
FBgn0034113	CG8060	-	CG8060	9.45759
FBgn0030294	CG11750	PTIP associated 1	Pa1	9.45759
FBgn0033996	CG11807	-	CG11807	9.45759
FBgn0261383	CG3125	Integrator 6	IntS6	9.45759
FBgn0017448	CG2187	-	CG2187	9.45759
FBgn0010808	CG1715	lethal (3) 03670	l(3)03670	9.45759
FBgn0015218	CG4035	Eukaryotic initiation factor 4E	eIF-4E	9.45759
FBgn0030286	CG1657	-	CG1657	9.45759
FBgn0033886	CG13349	Regulatory particle non-ATPase 13	Rpn13	9.48116
FBgn0030787	CG9609	-	CG9609	9.48685
FBgn0039849	CG11334	-	CG11334	9.48685
FBgn0026702	CG32763	lethal (1) G0045	l(1)G0045	9.51807
FBgn0036376	CG10743	Liprin-beta	Liprin-beta	9.51807
FBgn0025674	CG15218	Cyclin K	CycK	9.51807
FBgn0031981	CG7466	-	CG7466	9.51807
FBgn0086909	CG31751	-	CG31751	9.51807
FBgn0083077	CG34100	molting defective	mld	9.51807
FBgn0037235	CG1103	-	CG1103	9.51807
FBgn0037917	CG5344	whacked	wkd	9.51807
FBgn0015391	CG11397	gluon	glu	9.51807
FBgn0030396	CG2556	-	CG2556	9.51807
FBgn0001186	CG3001	Hexokinase A	Hex-A	9.51807
FBgn0021875	CG3260	Zinc finger protein RP-8	Zfrp8	9.51807
FBgn0003256	CG12559	rolled	rl	9.51807
FBgn0260991	CG12165	Inner centromere protein	Incenp	9.51807
FBgn0260940	CG6637	larsen	lsn	9.51807
FBgn0036974	CG5605	eukaryotic release factor 1	eRF1	9.53002
FBgn0032848	CG10722	nessun dorma	nesd	9.53002
FBgn0042083	CG3267	-	CG3267	9.53002
FBgn0029874	CG3342	-	CG3342	9.53002
FBgn0037321	CG1172		CG1172	9.53002
FBgn0020367	CG3762	Vacuolar H+ ATPase 68 kDa subunit 2	Vha68-2	9.53002
FBgn0027783	CG10212	SMC2	SMC2	9.53002
FBgn0028516	CG3994	-	ZnT35C	9.53002
FBgn0046687	CG3171	Trapped in endoderm 1	Tre1	9.53002
FBgn0005630	CG12052	longitudinals lacking	lola	9.53002
FBgn0027500	CG17286	spindle defective 2	spd-2	9.53002
FBgn0086697	CG31258	Cenp-C	Cenp-C	9.53755
FBgn0014467	CG6103	Cyclic-AMP response element binding protein B	CrebB	9.53755
FBgn0011659	CG11482	Mlh1	Mlh1	9.53755
FBgn0260857	CG14084	-	Bet1	9.53755
FBgn0036570	CG5222	Integrator 9	IntS9	9.53755
FBgn0261955	CG3861	knockdown	kdn	9.53755
FBgn0030451	CG15717	-	CG15717	9.53755
FBgn0261986	CG5053	-	RASSF8	9.53755
FBgn0039507	CG3361	martik	mrt	9.54687
FBgn0028690	CG1100	Regulatory particle non-ATPase 5	Rpn5	9.54687
FBgn0033160	CG11107	-	CG11107	9.54687
FBgn0030268	CG1453	Kinesin-like protein at 10A	Klp10A	9.55479
FBgn0003676	CG5374	Tcp1-like	T-cp1	9.55479
FBgn0019948	CG3832	Peptidylglycine-alpha-hydroxylating monooxygenase	Phm	9.55479
FBgn0035540	CG7452	Syntaxin 17	Syx17	9.55479
FBgn0004227	CG4211	no on or off transient A	nonA	9.55479
FBgn0011661	CG10701	Moesin	Moe	9.55479
FBgn0030345	CG1847	-	CG1847	9.55479
FBgn0035627	CG10583	Separase	Sse	9.55479
FBgn0035725	CG18156	Mis12	Mis12	9.55479
FBgn0026379	CG5671	Pten	Pten	9.55479
FBgn0036769	CG5492	Tetraspanin 74F	Tsp74F	9.55479
FBgn0039790	CG2246	-	CG2246	9.55479
FBgn0030792	CG4789	-	CG4789	9.55479
FBgn0037443	CG1021	Dementin	Dmtn	9.55479
FBgn0035438	CG12013	PHGPx	PHGPx	9.55479
FBgn0032863	CG2508	Cell division cycle 23 ortholog	Cdc23	9.55479
FBgn0026378	CG8432	Rab escort protein	Rep	9.55479
FBgn0038828	CG17270	-	CG17270	9.55479
FBgn0029935	CG4615	-	CG4615	9.55479
FBgn0033616	CG7745	-	CG7745	9.55479
FBgn0029936	CG4617	-	CG4617	9.56421
FBgn0037007	CG5059	-	CG5059	9.56421
FBgn0030990	CG7556	-	CG7556	9.56421
FBgn0033177	CG11141	-	CG11141	9.56421
FBgn0039562	CG5520	Glycoprotein 93	Gp93	9.56421
FBgn0035824	CG8281	-	CG8281	9.56421
FBgn0034691	CG6562	synaptojanin	synj	9.56421
FBgn0040070	CG31884	thioredoxin-2	Trx-2	9.56421
FBgn0087013	CG1059	Karyopherin beta 3	Karybeta3	9.56421
FBgn0052484	CG32484	Sphingosine kinase 2	Sk2	9.56421
FBgn0261722	CG6151	flower	fwe	9.56421
FBgn0033460	CG1472	sec24	sec24	9.56421
FBgn0030552	CG15871	mitochondrial ribosomal protein L38	mRpL38	9.56421
FBgn0026015	CG3458	Topoisomerase 3beta	Top3beta	9.56421
FBgn0031882	CG9100	Rab30	Rab30	9.56421
FBgn0029789	CG3160	-	CG3160	9.56421
FBgn0262740	CG11727	Ecotropic viral integration site 5 ortholog (H. sapiens)	Evi5	9.56421
FBgn0053113	CG33113	Reticulon-like1	Rtnl1	9.56421
FBgn0051120				9.56421
FBgn0011361	CG9160	mitochondrial acyl carrier protein 1	mtacp1	9.56421
FBgn0031298	CG4428	Autophagy-specific gene 4	Atg4	9.56421
FBgn0001222	CG5748	Heat shock factor	Hsf	9.56421
FBgn0031682	CG5828	-	CG5828	9.56421
FBgn0026252	CG7935	moleskin	msk	9.56421
FBgn0030240	CG2202	-	CG2202	9.56421
FBgn0034392	CG15094	Major Facilitator Superfamily Transporter 15	MFS15	9.56421
FBgn0010246	CG9155	Myosin 61F	Myo61F	9.56421
FBgn0052594	CG32594	ben	be	9.56421
FBgn0040022	CG40351	-	Set1	9.56421
FBgn0061359	CG33671	-	CG33671	9.56421
FBgn0004926	CG4153	Eukaryotic initiation factor 2beta	eIF-2beta	9.56421
FBgn0030018	CG2272	slipper	slpr	9.56421
FBgn0259685	CG6383	crumbs	crb	9.56421
FBgn0263219	CG42330	Down syndrome cell adhesion molecule 4	Dscam4	9.56421
FBgn0036622	CG4753	-	CG4753	9.56421
FBgn0021760	CG32435	chromosome bows	chb	9.56421
FBgn0026261	CG4207	bonsai	bonsai	9.56421
FBgn0034240	CG4903	Misexpression suppressor of ras 4	MESR4	9.56421
FBgn0050372	CG30372	ArfGAP with SH3 domain, ankyrin repeat and PH domain 1	Asap1	9.56421
FBgn0030572	CG14413	mitochondrial ribosomal protein S25	mRpS25	9.56421
FBgn0028622	CG13432	quasimodo	qsm	9.56421
FBgn0040075	CG9750	reptin	rept	9.56421
FBgn0030740	CG9917	-	CG9917	9.56421
FBgn0035232	CG12099	-	CG12099	9.56421
FBgn0038811	CG4159	-	CG4159	9.56421
FBgn0036198	CG6038	crimpled	crim	9.56421
FBgn0032160	CG4598	-	CG4598	9.56421
FBgn0031174	CG1486	-	CG1486	9.56421
FBgn0010786	CG9165	lethal (3) 02640	l(3)02640	9.56421
FBgn0034518	CG13430	-	CG13430	9.56421
FBgn0000054	CG15845	Adh transcription factor 1	Adf1	9.56421
FBgn0030612	CG5599	-	CG5599	9.56421
FBgn0033086	CG9410	-	CG9410	9.56421
FBgn0002044	CG10084	second mitotic wave missing	swm	9.56421
FBgn0036769	CG5492	Tetraspanin 74F	Tsp74F	9.56421
FBgn0035411	CG12734	Girdin	Girdin	9.56421
FBgn0033883	CG16935	-	CG16935	9.56421
FBgn0038747	CG4755	Rho GTPase activating protein at 92B	RhoGAP92B	9.56421
FBgn0033317	CG8635	-	CG8635	9.56421
FBgn0058191	CG40191	-	CG40191	9.56421
FBgn0033740	CG8828	dim gamma-tubulin 5	dgt5	9.56421
FBgn0010235	CG5433	Kinesin light chain	Klc	9.56421
FBgn0019637	CG1433	Another transcription unit	Atu	9.56421
FBgn0030686	CG8288	mitochondrial ribosomal protein L3	mRpL3	9.56421
FBgn0260639	CG3157	gamma-Tubulin at 23C	gammaTub23C	9.56421
FBgn0030055	CG12772	-	CG12772	9.56421
FBgn0034573	CG3295	-	CG3295	9.56421
FBgn0035203	CG9149	-	CG9149	9.56421
FBgn0036133	CG7638	-	CG7638	9.56421
FBgn0005694	CG5683	Adult enhancer factor 1	Aef1	9.56421
FBgn0039056	CG6742	Centaurin beta 1A	CenB1A	9.56421
FBgn0036998	CG5969	-	CG5969	9.63616
FBgn0015562				9.63616
FBgn0030082	CG7041	Heterochromatin Protein 1b	HP1b	9.63616
FBgn0028497	CG3530	-	CG3530	9.63616
FBgn0033979	CG10243	Cyp6a19	Cyp6a19	9.63616
FBgn0040319	CG2259	Glutamate-cysteine ligase catalytic subunit	Gclc	9.63616
FBgn0038035	CG17227	DNA ligase III	lig3	9.64366
FBgn0029756	CG3309	-	CG3309	9.64366
FBgn0001280	CG7933	janus A	janA	9.64366
FBgn0002906	CG6920	Bloom syndrome helicase ortholog	Blm	9.65948
FBgn0032915	CG12050	-	CG12050	9.65948
FBgn0040336	CG9904	Seipin	Seipin	9.65948
FBgn0002962	CG5637	nanos	nos	9.65948
FBgn0000455	CG5663	Dipeptidase C	Dip-C	9.65948
FBgn0052112	CG32112	-	CG32112	9.67942
FBgn0038490	CG5285	-	CG5285	9.67942
FBgn0002643	CG8118	mastermind	mam	9.67942
FBgn0038478	CG5148	chromosome alignment defect 1	cal1	9.67942
FBgn0022288	CG12792	lethal (2) 09851	l(2)09851	9.67942
FBgn0038763	CG4433	-	CG4433	9.67942
FBgn0025790	CG10327	TAR DNA-binding protein-43 homolog	TBPH	9.67942
FBgn0261609	CG9946	eukaryotic translation Initiation Factor 2alpha	eIF-2alpha	9.67942
FBgn0037834	CG6554	Arginine methyltransferase 1	Art1	9.67942
FBgn0037024	CG4365	-	CG4365	9.67942
FBgn0038855	CG5745	-	CG5745	9.67942
FBgn0038167	CG9374	lkb1	lkb1	9.67942
FBgn0026630	CG9655	nessy	nes	9.69189
FBgn0001149	CG10045	Glutathione S transferase D1	GstD1	9.69189
FBgn0034529	CG16742	-	CG16742	9.69189
FBgn0039689	CG7598	-	CG7598	9.69189
FBgn0030073	CG10962	-	CG10962	9.69189
FBgn0012066	CG5949	DNA-polymerase-δ	DNApol-δ	9.69189
FBgn0033247	CG8722	Nucleoporin at 44A	Nup44A	9.69189
FBgn0050001	CG30001	-	CG30001	9.7007
FBgn0037297	CG1116	-	CG1116	9.7007
FBgn0261983	CG4713	lethal (2) giant discs 1	l(2)gd1	9.7007
FBgn0036104	CG6418	-	CG6418	9.71996
FBgn0259938	CG17100	clockwork orange	cwo	9.73919
FBgn0016687	CG4634	Nucleosome remodeling factor - 38kD	Nurf-38	9.82053
FBgn0023171	CG8729	ribonuclease H1	rnh1	9.82053
FBgn0031190	CG12576	-	CG12576	9.82053
FBgn0036920	CG8004	-	CG8004	9.82053
FBgn0035158	CG13895	-	CG13895	9.82053
FBgn0052174	CG32174	-	CG32174	9.82053
FBgn0037770	CG5358	Arginine methyltransferase 4	Art4	9.82053
FBgn0030061	CG1785	-	CG1785	9.82053
FBgn0039219	CG13630	-	CG13630	9.82053
FBgn0029173	CG9233	fu2	fu2	9.82053
FBgn0033260	CG8711	Cullin-4	Cul-4	9.82053
FBgn0028671	CG1709	Vacuolar H[+] ATPase 100kD subunit 1	Vha100-1	9.82053
FBgn0000316	CG2945	cinnamon	cin	9.82053
FBgn0053558	CG33558	missing-in-metastasis	mim	9.82053
FBgn0034707	CG5465	Mediator complex subunit 16	MED16	9.82053
FBgn0002638	CG10480	Regulator of chromosome condensation 1 ortholog (H. sapiens)	Rcc1	9.82053
FBgn0040227	CG10161	Eukaryotic initiation factor 3 p66 subunit	eIF-3p66	9.82053
FBgn0033240	CG2906	-	CG2906	9.87219
FBgn0033906	CG8331	-	CG8331	9.87219
FBgn0052675	CG32675	Transport and Golgi organization 5	Tango5	9.87219
FBgn0015268	CG5330	Nucleosome assembly protein 1	Nap1	9.87219
FBgn0034346	CG12263	-	CG12263	9.92141
FBgn0021874	CG2863	Notchless	Nle	9.92141
FBgn0033354	CG13745	Fanconi anemia complementation group I homologue	FANCI	9.92141
FBgn0035978	CG4347	UGP	UGP	9.92141
FBgn0004647	CG3936	Notch	N	9.92141
FBgn0039741	CG7943	-	CG7943	9.92141
FBgn0037020	CG4289	Peroxin 14	Pex14	9.92141
FBgn0034722	CG10955	Rtf1	Rtf1	9.92141
FBgn0036258	CG5642	-	CG5642	9.92141
FBgn0015905	CG4426	asteroid	ast	9.94094
FBgn0033757	CG8811	muskelin	muskelin	9.94094
FBgn0032026	CG7627	-	CG7627	9.94094
FBgn0086129	CG3231	something that sticks like glue	snama	9.94094
FBgn0026573	CG8290	-	CG8290	9.94094
FBgn0037717	CG8301	-	CG8301	9.94094
FBgn0010768	CG5557	squeeze	sqz	9.94094
FBgn0026718	CG17608	fu12	fu12	9.94094
FBgn0032258	CG7456	-	CG7456	9.94094
FBgn0036578	CG5018	lethal (3) 72Dn	l(3)72Dn	9.94094
FBgn0036147	CG6199	procollagen lysyl hydroxylase	Plod	9.94531
FBgn0026316	CG5788	Ubiquitin conjugating enzyme 10	UbcD10	9.94531
FBgn0004584	CG3178	Recombination repair protein 1	Rrp1	9.94531
FBgn0042135	CG18812	-	CG18812	9.94531
FBgn0050377	CG30377	-	CG30377	9.94531
FBgn0015520	CG10328	nonA-like	nonA-l	9.9638
FBgn0030301	CG1745	Heterochromatin protein 5	HP5	9.97131
FBgn0031995	CG8475	-	CG8475	9.97131
FBgn0037657	CG11990	hyrax	hyx	9.97131
FBgn0014163	CG4609	failed axon connections	fax	9.97131
FBgn0004395	CG4620	unkempt	unk	9.97131
FBgn0003748	CG9364	Trehalase	Treh	9.97131
FBgn0001104	CG10060	G protein alpha i subunit	Galphai	9.97131
FBgn0039250	CG11120	-	CG11120	9.97131
FBgn0054008	CG34008	-	CG34008	9.97131
FBgn0004381	CG7293	Kinesin-like protein at 68D	Klp68D	9.97131
FBgn0011230	CG14472	purity of essence	poe	9.97597
FBgn0039464	CG6330	-	CG6330	9.97597
FBgn0067783	CG4241	alternative testis transcripts open reading frame A	att-ORFA	9.97597
FBgn0014026	CG3314	Ribosomal protein L7A	RpL7A	9.97597
FBgn0037135	CG7414	-	CG7414	9.97597
FBgn0024556	CG6050	Elongation factor Tu mitochondrial	EfTuM	9.97597
FBgn0036207	CG10907	-	CG10907	9.97597
