# Supplementary material for: Global regulation of mRNA translation and stability in the early Drosophila embryo by the Smaug RNA-binding protein
Source: Genome Biol. 2014 Jan 7;15(1):R4. doi: 10.1186/gb-2014-15-1-r4 (PMC4053848; doi:10.1186/gb-2014-15-1-r4)
Supplement: Additional file 13 — A table listing the Fly-FISH degradation categories and localization patterns enriched among Smaug-bound mRNAs. [file gb-2014-15-1-r4-S13.xlsx]

## Sheet: Sheet1
Additional data file 13. Fly-FISH localization patterns and degradation categories enriched among Smaug-bound mRNAs
Embryonic stages	Localization or degradation category	FDR (%)
Stages 1-3	Degraded	0.0584627
	Degraded partially stage 3	0.155265
	Degradation maternal transcripts	0.155265
	Posterior localization	3.90499
Stages 4-5	Pole cell localization	0.000164432
	Degraded	0.00320958
	Pole cell enrichment	0.00320958
	Posterior localization	0.0118443
	Degraded partially stage 4	0.35715
	Degradation maternal transcripts	1.10388
	Degraded partially stage 5	2.40972
	Yolk plasm localization	5.38051
