# Supplementary material for: Global regulation of mRNA translation and stability in the early Drosophila embryo by the Smaug RNA-binding protein
Source: Genome Biol. 2014 Jan 7;15(1):R4. doi: 10.1186/gb-2014-15-1-r4 (PMC4053848; doi:10.1186/gb-2014-15-1-r4)
Supplement: Additional file 15 — A table listing the genes that encode Smaug-bound mRNAs that are localized to the posterior of the embryo. [file gb-2014-15-1-r4-S15.xlsx]

## Sheet: Supplemental_Table_S2.csv
Additional data file 15: Smaug-bound mRNAs that are localized to the posterior of the embryo
Flybase number	Annotation symbol	Name	Symbol	Smaug mRNA decay target	Smaug translational repression target (FDR<10%)
FBgn0035720	CG10077	-	CG10077	no	yes
FBgn0260634	CG10192	eukaryotic translation initiation factor 4G2	eIF4G2	N/A	yes
FBgn0028691	CG10230	Regulatory particle non-ATPase 9	Rpn9	yes	yes
FBgn0027512	CG10254	-	CG10254	yes	yes
FBgn0028684	CG10370	Regulatory particle triple-A ATPase 5	Rpt5	yes	yes
FBgn0039929	CG11076	-	CG11076	yes	yes
FBgn0037207	CG11100	Mesoderm-expressed 2	Mes2	yes	yes
FBgn0004913	CG1119	Germ line transcription factor 1	Gnf1	yes	yes
FBgn0046214	CG11844	vig2	vig2	yes	yes
FBgn0005630	CG12052	longitudinals lacking	lola	no	yes
FBgn0001091	CG12055	Glyceraldehyde 3 phosphate dehydrogenase 1	Gapdh1	yes	yes
FBgn0001233	CG1242	Heat shock protein 83	Hsp83	yes	yes
FBgn0011692	CG1258	pavarotti	pav	yes	no
FBgn0037810	CG12819	slender lobes	sle	yes	yes
FBgn0023215	CG13316	Mnt	Mnt	yes	yes
FBgn0263594	CG14648	lost	lost	N/A	N/A
FBgn0037728	CG16817	-	CG16817	yes	yes
FBgn0262735	CG1691	IGF-II mRNA-binding protein	Imp	N/A	no
FBgn0002183	CG1828	dre4	dre4	yes	yes
FBgn0020622	CG2699	Pi3K21B	Pi3K21B	yes	N/A
FBgn0034753	CG2852	-	CG2852	yes	yes
FBgn0001186	CG3001	Hexokinase A	Hex-A	no	yes
FBgn0000114	CG31762	arrest	aret	yes	yes
FBgn0020513	CG3989	ade5	ade5	no	no
FBgn0024332	CG4206	Minichromosome maintenance 3	Mcm3	yes	N/A
FBgn0035978	CG4347	UGP	UGP	no	yes
FBgn0263755	CG43664	Suppressor of variegation 3-9	Su(var)3-9	N/A	N/A
FBgn0264785	CG44015	HIF prolyl hydroxylase	Hph	N/A	N/A
FBgn0004868	CG4422	GDP dissociation inhibitor	Gdi	yes	yes
FBgn0029687	CG5014	Vap-33-1	Vap-33-1	no	yes
FBgn0015268	CG5330	Nucleosome assembly protein 1	Nap1	yes	yes
FBgn0002962	CG5637	nanos	nos	N/A	yes
FBgn0086687	CG5887	desat1	desat1	yes	yes
FBgn0027615	CG6404	-	CG6404	yes	yes
FBgn0004363	CG6647	porin	porin	yes	N/A
FBgn0032400	CG6770	-	CG6770	N/A	yes
FBgn0036486	CG7003	Msh6	Msh6	yes	yes
FBgn0003041	CG8114	pebble	pbl	yes	yes
FBgn0027329	CG8231	T-cp1zeta	Tcp-1zeta	yes	N/A
FBgn0000556	CG8280	Elongation factor 1alpha48D	Ef1alpha48D	no	yes
FBgn0037756	CG8507	-	CG8507	no	no
FBgn0000615	CG8994	exuperantia	exu	no	yes
FBgn0031769	CG9135	-	CG9135	yes	yes
FBgn0011826	CG9842	Protein phosphatase 2B at 14D	Pp2B-14D	N/A	yes
FBgn0033886	CG13349	Regulatory particle non-ATPase 13	Rpn13	yes	yes
