# Supplementary material for: Global regulation of mRNA translation and stability in the early Drosophila embryo by the Smaug RNA-binding protein
Source: Genome Biol. 2014 Jan 7;15(1):R4. doi: 10.1186/gb-2014-15-1-r4 (PMC4053848; doi:10.1186/gb-2014-15-1-r4)
Supplement: Additional file 16: — A table listing the genes that encode Smaug-bound mRNAs that are annotated as having roles in cell cycle, checkpoint response and/or response to DNA damage. [file gb-2014-15-1-r4-S16.xlsx]

## Sheet: FlyBase_Fields_download-91.txt
Additional data file 16: Smaug-bound mRNAs annotated with roles in cell cycle, checkpoint response and/or response to DNA damage
Flybase number	Annotation symbol	Name	Symbol	Smaug mRNA decay target	Smaug translational repression target (FDR<10%)
FBgn0000541	CG32346	Enhancer of bithorax	E(bx)	yes	yes
FBgn0000826	CG11420	pan gu	png	no	yes
FBgn0001120	CG5272	giant nuclei	gnu	yes	no
FBgn0002622	CG6779	Ribosomal protein S3	RpS3	no	N/A
FBgn0004107	CG10498	cdc2c	cdc2c	yes	no
FBgn0004432	CG9916	Cyclophilin 1	Cyp1	yes	yes
FBgn0010173	CG9633	Replication Protein A 70	RpA-70	yes	yes
FBgn0010382	CG3938	Cyclin E	CycE	yes	no
FBgn0010431	CG18543	matrimony	mtrm	yes	yes
FBgn0011020	CG10061	Sas-4	Sas-4	yes	yes
FBgn0011739	CG12072	warts	wts	N/A	yes
FBgn0017551	CG10800	Regulator of cyclin A1	Rca1	no	yes
FBgn0020653	CG2151	Thioredoxin reductase-1	Trxr-1	yes	yes
FBgn0023215	CG13316	Mnt	Mnt	yes	yes
FBgn0024332	CG4206	Minichromosome maintenance 3	Mcm3	yes	N/A
FBgn0026143	CG3658	CDC45L	CDC45L	yes	yes
FBgn0026430	CG3917	gamma-tubulin ring protein 84	Grip84	yes	yes
FBgn0031006	CG8002	rapamycin-insensitive companion of Tor	rictor	N/A	yes
FBgn0035334	CG8993	-	CG8993	N/A	yes
FBgn0035631	CG5495	Thioredoxin-like	Txl	N/A	no
FBgn0036486	CG7003	Msh6	Msh6	yes	yes
FBgn0040070	CG31884	thioredoxin-2	Trx-2	yes	yes
FBgn0041781	CG4636	SCAR	SCAR	yes	yes
FBgn0042134	CG18811	Caprin	Capr	no	yes
FBgn0052251	CG32251	Claspin	Claspin	yes	yes
FBgn0053193	CG33193	salvador	sav	yes	yes
FBgn0061515	CG6513	endosulfine	endos	yes	yes
FBgn0086695	CG2669	humpty dumpty	hd	no	yes
FBgn0260634	CG10192	eukaryotic translation initiation factor 4G2	eIF4G2	no	yes
FBgn0262699	CG3000	retina aberrant in pattern	rap	N/A	N/A
FBgn0004643	CG9900	mitotic 15	mit(1)15	yes	yes
FBgn0002887	CG10890	mutagen-sensitive 201	mus201	N/A	yes
