# Supplementary material for: Global regulation of mRNA translation and stability in the early Drosophila embryo by the Smaug RNA-binding protein
Source: Genome Biol. 2014 Jan 7;15(1):R4. doi: 10.1186/gb-2014-15-1-r4 (PMC4053848; doi:10.1186/gb-2014-15-1-r4)
Supplement: Additional file 17 — A table listing the genes that encode Smaug-bound mRNAs annotated as having roles in transcription and/or chromatin. [file gb-2014-15-1-r4-S17.xlsx]

## Sheet: Sheet1
Additional data file 17: Smaug-bound mRNAs annotated with roles in transcription and/or chromatin
Flybase number	Annotation symbol	Name	Symbol	Smaug mRNA decay target	Smaug translational repression target (FDR<10%)
FBgn0000413	CG5102	daughterless	da	N/A	yes
FBgn0000541	CG32346	Enhancer of bithorax	E(bx)	yes	yes
FBgn0000927	CG2707	female sterile (1) Young arrest	fs(1)Ya	yes	yes
FBgn0002183	CG1828	dre4	dre4	yes	yes
FBgn0002781	CG32491	modifier of mdg4	mod(mdg4)	no	N/A
FBgn0002962	CG5637	nanos	nos	N/A	yes
FBgn0003044	CG5109	Polycomblike	Pcl	yes	yes
FBgn0004432	CG9916	Cyclophilin 1	Cyp1	yes	yes
FBgn0004913	CG1119	Germ line transcription factor 1	Gnf1	yes	yes
FBgn0005630	CG12052	longitudinals lacking	lola	no	yes
FBgn0015268	CG5330	Nucleosome assembly protein 1	Nap1	yes	yes
FBgn0015299	CG8396	Single stranded-binding protein c31A	Ssb-c31a	N/A	yes
FBgn0016687	CG4634	Nucleosome remodeling factor - 38kD	Nurf-38	yes	yes
FBgn0020616	CG3423	Stromalin	SA	yes	yes
FBgn0023215	CG13316	Mnt	Mnt	yes	yes
FBgn0024332	CG4206	Minichromosome maintenance 3	Mcm3	yes	N/A
FBgn0026143	CG3658	CDC45L	CDC45L	yes	yes
FBgn0029094	CG9383	anti-silencing factor 1	asf1	yes	yes
FBgn0030054	CG12109	Caf1-180	Caf1-180	no	yes
FBgn0030990	CG7556	-	CG7556	N/A	yes
FBgn0033526	CG12892	Caf1-105	Caf1-105	yes	yes
FBgn0037760	CG9461	FBX011 ortholog	FBX011	yes	yes
FBgn0040477	CG13329	centromere identifier	cid	no	yes
FBgn0046214	CG11844	vig2	vig2	yes	yes
FBgn0086757	CG4840	centrosomin's beautiful sister	cbs	no	yes
