# Supplementary material for: Global regulation of mRNA translation and stability in the early Drosophila embryo by the Smaug RNA-binding protein
Source: Genome Biol. 2014 Jan 7;15(1):R4. doi: 10.1186/gb-2014-15-1-r4 (PMC4053848; doi:10.1186/gb-2014-15-1-r4)
Supplement: Additional file 18 — A table listing the genes that encode Smaug-bound mRNAs encoding proteins in the Chaperonin Cpn60/TCP-1 family. [file gb-2014-15-1-r4-S18.xlsx]

## Sheet: FlyBase_Fields_download-91.txt
Additional data file 18: Smaug-bound mRNAs encode proteins in the Interpro Chaperonin Cpn60/TCP-1 family
Flybase number	Annotation symbol	Name	Symbol	Smaug mRNA decay target	Smaug translational repression target (FDR<10%)
FBgn0015245	CG12101	Heat shock protein 60	Hsp60	yes	no
FBgn0033342	CG8258	-	CG8258	yes	yes
FBgn0032444	CG5525	-	CG5525	no	yes
FBgn0027329	CG8231	T-cp1ζ	Tcp-1ζ	yes	no
FBgn0030086	CG7033	-	CG7033	yes	yes
Status of other components of the TRiC/CCT complex
Flybase number	Annotation symbol	Name	Symbol	% FDR in RIP/Chip	Smaug mRNA decay target	Smaug translational repression target (FDR<10%)
FBgn0003676	CG5374	Tcp1-like	T-cp1	13.2	no	yes
FBgn0010621	CG8439	T-complex Chaperonin 5	Cct5	31.5	no	N/A
FBgn0037632	CG8351	Tcp-1η	Tcp-1η	31	yes	yes
FBgn0015019	CG8977	Cctγ	Cctγ	52.4	yes	no
TRiC/CCT complex components are highlighted in red
