# Supplementary material for: Global regulation of mRNA translation and stability in the early Drosophila embryo by the Smaug RNA-binding protein
Source: Genome Biol. 2014 Jan 7;15(1):R4. doi: 10.1186/gb-2014-15-1-r4 (PMC4053848; doi:10.1186/gb-2014-15-1-r4)
Supplement: Additional file 19 — A table listing the genes that encode Smaug-bound mRNAs encoding proteins found in the proteasome regulatory particle and the ubiquitin proteasome pathway. [file gb-2014-15-1-r4-S19.xlsx]

## Sheet: FlyBase_Fields_download-91.txt
Additional data file 19: Smaug-bound mRNAs that encode proteins found in the proteasome regulatory particle and the ubiquitin proteasome pathway
Flybase number	Annotation symbol	Name	Symbol	Smaug mRNA decay target	Smaug translational repression target (FDR<10%)
FBgn0028686	CG16916	Regulatory particle triple-A ATPase 3	Rpt3	yes	no
FBgn0028684	CG10370	Regulatory particle triple-A ATPase 5	Rpt5	yes	yes
FBgn0028695	CG7762	Regulatory particle non-ATPase 1	Rpn1	yes	yes
FBgn0028692	CG11888	Regulatory particle non-ATPase 2	Rpn2	yes	no
FBgn0028688	CG5378	Regulatory particle non-ATPase 7	Rpn7	yes	yes
FBgn0028691	CG10230	Regulatory particle non-ATPase 9	Rpn9	yes	yes
FBgn0015283	CG7619	Regulatory particle non-ATPase 10	Rpn10	yes	yes
FBgn0028694	CG18174	Regulatory particle non-ATPase 11	Rpn11	yes	yes
FBgn0033886	CG13349	Regulatory particle non-ATPase 13	Rpn13	yes	yes
FBgn0038166	CG9588	-	CG9588	N/A	no
FBgn0036136	CG6233	Ubiquitin fusion-degradation 1-like	Ufd1-like	yes	yes
FBgn0261014	CG2331	TER94	TER94	N/A	yes
FBgn0023143	CG1782	Ubiquitin activating enzyme 1	Uba1	yes	yes
Status of other components of the proteasome regulatory particle
Flybase number	Annotation symbol	Name	Symbol	% FDR in RIP/Chip	Smaug mRNA decay target	Smaug translational repression target (FDR<10%)
FBgn0028687	CG1341	Regulatory particle triple-A ATPase 1	Rpt1	NaN	yes	yes
FBgn0015282	CG5289	Regulatory particle triple-A ATPase 2	Rpt2	N/A	yes	no
FBgn0028685	CG3455	Regulatory particle triple-A ATPase 4	Rpt4	N/A	no	N/A
FBgn0020369	CG1489	Regulatory particle triple-A ATPase 6	Rpt6	N/A	yes	yes
FBgn0261396	CG42641	Regulatory particle non-ATPase 3	Rpn3	N/A	N/A	N/A
FBgn0028690	CG1100	Regulatory particle non-ATPase 5	Rpn5	71.4	yes	yes
FBgn0028689	CG10149	Regulatory particle non-ATPase 6	Rpn6	35.6	yes	no
FBgn0002787	CG3416	Regulatory particle non-ATPase 8	Rpn8	N/A	yes	yes
FBgn0028693	CG4157	Regulatory particle non-ATPase 12	Rpn12	-64.2	yes	no
FBgn0040954	CG13779	-	CG13779	N/A	yes	no
proteasome regulatory particle components are highlighted in red
