# Supplementary material for: Global regulation of mRNA translation and stability in the early Drosophila embryo by the Smaug RNA-binding protein
Source: Genome Biol. 2014 Jan 7;15(1):R4. doi: 10.1186/gb-2014-15-1-r4 (PMC4053848; doi:10.1186/gb-2014-15-1-r4)
Supplement: Additional file 20 — A table listing the genes that encode Smaug-bound mRNAs encoding proteins associated with lipid droplets. [file gb-2014-15-1-r4-S20.xlsx]

## Sheet: Sheet1
Additional data file 20: Smaug-bound mRNAs that encode proteins associated with lipid droplets
Flybase number	Annotation symbol	Name	Symbol	Smaug mRNA decay target	Smaug translational repression target (FDR<10%)
FBgn0250814	CG4169	-	CG4169	no	no
FBgn0012036	CG3752	Aldehyde dehydrogenase	Aldh	yes	yes
FBgn0039635	CG11876	-	CG11876	N/A	yes
FBgn0001091	CG12055	Glyceraldehyde 3 phosphate dehydrogenase 1	Gapdh1	yes	yes
FBgn0001092	CG8893	Glyceraldehyde 3 phosphate dehydrogenase 2	Gapdh2	yes	yes
FBgn0001233	CG1242	Heat shock protein 83	Hsp83	yes	yes
FBgn0038271	CG3731	-	CG3731	yes	no
FBgn0038947	CG7073	Sar1 ortholog (S. cerevisiae)	Sar1	yes	yes
FBgn0021795	CG9035	Translocon-associated protein delta	Tapdelta	yes	yes
FBgn0053129	CG33129	-	CG33129	yes	yes
FBgn0023529	CG2918	-	CG2918	yes	yes
FBgn0043884	CG33106	multiple ankyrin repeats single KH domain	mask	no	yes
FBgn0010217	CG11154	ATP synthase-beta	ATPsyn-beta	yes	yes
FBgn0000556	CG8280	Elongation factor 1alpha48D	Ef1alpha48D	no	yes
FBgn0086687	CG5887	desat1	desat1	yes	yes
FBgn0032444	CG5525	-	CG5525	no	yes
FBgn0002622	CG6779	Ribosomal protein S3	RpS3	no	no
FBgn0003074	CG8251	Phosphoglucose isomerase	Pgi	yes	yes
FBgn0030086	CG7033	-	CG7033	yes	yes
FBgn0250848	CG8947	26-29kD-proteinase	26-29-p	no	no
FBgn0000055	CG3481	Alcohol dehydrogenase	Adh	N/A	yes
FBgn0001125	CG4233	Glutamate oxaloacetate transaminase 2	Got2	no	N/A
FBgn0029687	CG5014	Vap-33-1	Vap-33-1	no	yes
FBgn0027580	CG1516	-	CG1516	yes	no
FBgn0027291	CG12233	lethal (1) G0156	l(1)G0156	yes	no
FBgn0015795	CG5915	Rab7	Rab7	yes	yes
FBgn0027329	CG8231	T-cp1zeta	Tcp-1zeta	yes	no
FBgn0034753	CG2852	-	CG2852	yes	yes
FBgn0042134	CG18811	Caprin	Capr	no	yes
FBgn0011211	CG3612	bellwether	blw	N/A	yes
FBgn0015778	CG9412	rasputin	rin	yes	N/A
FBgn0015245	CG12101	Heat shock protein 60	Hsp60	yes	no
FBgn0004363	CG6647	porin	porin	yes	no
