# Supplementary material for: Global regulation of mRNA translation and stability in the early Drosophila embryo by the Smaug RNA-binding protein
Source: Genome Biol. 2014 Jan 7;15(1):R4. doi: 10.1186/gb-2014-15-1-r4 (PMC4053848; doi:10.1186/gb-2014-15-1-r4)
Supplement: Additional file 21 — A table listing the genes that encode Smaug-bound mRNAs encoding metabolic enzymes. [file gb-2014-15-1-r4-S21.xlsx]

## Sheet: Sheet1
Additional data file 21: Smaug-bound mRNAs that encode metabolic enzymes
Flybase number	Annotation symbol	Name	Symbol	Smaug mRNA decay target	Smaug translational repression target (FDR<10%)
FBgn0020653	CG2151	Thioredoxin reductase-1	Trxr-1	yes	yes
FBgn0250814	CG4169	-	CG4169	no	no
FBgn0012036	CG3752	Aldehyde dehydrogenase	Aldh	yes	yes
FBgn0039635	CG11876	-	CG11876	N/A	yes
FBgn0001091	CG12055	Glyceraldehyde 3 phosphate dehydrogenase 1	Gapdh1	yes	yes
FBgn0001092	CG8893	Glyceraldehyde 3 phosphate dehydrogenase 2	Gapdh2	yes	yes
FBgn0027597	CG17712	-	CG17712	no	yes
FBgn0029648	CG3603	-	CG3603	N/A	no
FBgn0036290	CG10638	-	CG10638	N/A	yes
FBgn0038271	CG3731	-	CG3731	yes	no
FBgn0040529	CG9603	-	CG9603	yes	no
FBgn0086687	CG5887	desat1	desat1	yes	yes
FBgn0031824	CG9547	-	CG9547	N/A	yes
FBgn0004087	CG14887	Dihydrofolate reductase	Dhfr	N/A	no
FBgn0264785	CG44015	HIF prolyl hydroxylase	Hph	yes	N/A
FBgn0033979	CG10243	Cyp6a19	Cyp6a19	yes	yes
FBgn0032910	CG9265	-	CG9265	yes	yes
FBgn0036824	CG3902	-	CG3902	no	no
FBgn0086254	CG6084	-	CG6084	yes	yes
FBgn0000055	CG3481	Alcohol dehydrogenase	Adh	N/A	yes
FBgn0038742	CG4703	Arc42	Arc42	no	yes
FBgn0051548	CG31548	-	CG31548	N/A	yes
FBgn0027291	CG12233	lethal (1) G0156	l(1)G0156	yes	no
FBgn0035911	CG6638	-	CG6638	no	yes
FBgn0030758	CG9819	Calcineurin A at 14F	CanA-14F	no	no
FBgn0000565	CG7266	Ecdysone-induced protein 28/29kD	Eip71CD	no	no
FBgn0004654	CG3724	Phosphogluconate dehydrogenase	Pgd	yes	yes
FBgn0030305	CG1749	-	CG1749	N/A	yes
FBgn0003204	CG1799	raspberry	ras	yes	yes
FBgn0034245	CG14482	-	CG14482	N/A	no
FBgn0039358	CG5028	-	CG5028	N/A	yes
FBgn0023537	CG17896	-	CG17896	N/A	yes
FBgn0040070	CG31884	thioredoxin-2	Trx-2	yes	yes
FBgn0001125	CG4233	Glutamate oxaloacetate transaminase 2	Got2	no	N/A
FBgn0034488	CG11208	-	CG11208	yes	no
FBgn0032393	CG12264	-	CG12264	no	yes
FBgn0025885	CG11143	Inos	Inos	no	no
