# Supplementary material for: Global regulation of mRNA translation and stability in the early Drosophila embryo by the Smaug RNA-binding protein
Source: Genome Biol. 2014 Jan 7;15(1):R4. doi: 10.1186/gb-2014-15-1-r4 (PMC4053848; doi:10.1186/gb-2014-15-1-r4)
Supplement: Additional file 22 — A table listing the genes that encode Smaug-bound mRNAs encoding enzymes involved in glycolysis and related pathways. [file gb-2014-15-1-r4-S22.xlsx]

## Sheet: FlyBase_Fields_download-91.txt
Additional data file 22: Smaug-bound mRNAs that encode metabolic enzymes involved in glycolysis and related pathways
Flybase number	Annotation symbol	Name	Symbol	Smaug mRNA decay target	Smaug translational repression target (FDR<10%)
FBgn0001186	CG3001	Hexokinase A	Hex-A	no	yes
FBgn0003074	CG8251	Phosphoglucose isomerase	Pgi	yes	yes
FBgn0001091	CG12055	Glyceraldehyde 3 phosphate dehydrogenase 1	Gapdh1	yes	yes
FBgn0001092	CG8893	Glyceraldehyde 3 phosphate dehydrogenase 2	Gapdh2	yes	yes
FBgn0250906	CG3127	Phosphoglycerate kinase	Pgk	yes	no
FBgn0023477	CG2827	Tal	Tal	no	yes
FBgn0004654	CG3724	Phosphogluconate dehydrogenase	Pgd	yes	yes
FBgn0027580	CG1516	-	CG1516	yes	no
FBgn0000055	CG3481	Alcohol dehydrogenase	Adh	N/A	yes
Status of other enzymes in the glycolytic pathway
Flybase number	Annotation symbol	Name	Symbol	% FDR in RIP/Chip	Smaug mRNA decay target	Smaug translational repression target (FDR<10%)
FBgn0003071	CG4001	Phosphofructokinase	Pfk	5.2	yes	yes
FBgn0000064	CG6058	Aldolase	Ald	58.3	no	no
FBgn0086355	CG2171	Triose phosphate isomerase	Tpi	6.1	yes	yes
FBgn0014869	CG1721	Phosphoglyceromutase	Pglym78	-60.2	no	no
FBgn0000579	CG17654	Enolase	Eno	11.8	yes	yes
FBgn0003178	CG7070	Pyruvate kinase	Pyk	43.7	yes	no
glycolytic enzymes are highlighted in red
